# Supplementary material for: Utilization of a Conidia-Deficient Mutant to Study Sexual Development in Fusarium graminearum
Source: PLoS One. 2016 May 13;11(5):e0155671. doi: 10.1371/journal.pone.0155671 (PMC4866773; doi:10.1371/journal.pone.0155671)
Supplement: S1 Table — (XLS) [file pone.0155671.s002.xls]

## Sheet: cut-off 10(12,179)
S1 Table. Total RNA-seq data used in this study.
Locus ID	Conidia induction				Sexual induction			Sexual induction [30]
	3 h	6 h	9 h	12 h	abaA-1 d	WT-1 d	WT/abaA	2 h	24 h	24 h/2 h
FGSG_00002	1a	9.7	18.91	17.55	118.8	65.57	0.551936	634.56	182.48	0.287569
FGSG_00003	2.88	1	1.61	2.99	86.34	97.23	1.12613	41.37	289.82	7.00556
FGSG_00004	1	3.17	1	22.33	226.29	10.33	0.0456494	22084.8	469.17	0.021244
FGSG_00011	190.14	264.55	321.9	345.38	329.88	358.49	1.08673	62.77	225.58	3.59375
FGSG_00014	1	1	1	1.91	40.93	249.62	6.09871	40.17	25.48	0.634304
FGSG_00015	2.55	1.32	1	2.65	831.8	2568.55	3.08794	220.11	1861.19	8.45573
FGSG_00016	1	2.23	2.41	176.96	47.92	500.58	10.4462	537.2	778.7	1.44955
FGSG_00017	8.52	26.42	226.23	10727.5	14.81	12188	822.955	49.99	727.13	14.5455
FGSG_00018	6761.53	6255.77	4811.83	3961.27	3391.58	1976.85	0.58287	6011.34	3844.59	0.639556
FGSG_00019	1.27	7.85	19.85	32.9	425.92	122.35	0.287261	41.62	439.88	10.569
FGSG_00021	164.5	198.65	234.34	241.89	317.42	172.06	0.542058	385.98	2937.44	7.61034
FGSG_00023	26.06	24.23	58.33	67.67	119.33	29.53	0.247465	313.86	832.36	2.65201
FGSG_00024	2033.01	1939.57	2115.43	1534.45	394	223.88	0.568223	237.87	377.14	1.58549
FGSG_00025	191.54	214.61	212.88	239.59	876.5	897.07	1.02347	147.7	524.54	3.55139
FGSG_00026	89.8	122.54	193.44	95.04	97.97	152.2	1.55354	13.91	164.73	11.8426
FGSG_00027	4.08	384.87	1333.02	7282.73	1992.96	2620.06	1.31466	320.06	226.58	0.70793
FGSG_00028	44.86	20.6	290.14	49.19	55.07	167.8	3.04703	95.52	138.47	1.44964
FGSG_00029	134.51	170.74	172.06	123.75	42.01	44.57	1.06094	31.56	1	0.0316857
FGSG_00030	243.17	234.71	254.27	299.12	199.93	135.21	0.676287	166.42	88.88	0.53407
FGSG_00032	1025.73	899.25	700.99	76.84	43.25	51.2	1.18382	128.24	273.95	2.13623
FGSG_00033	29101.2	25240.5	20492.4	943.36	84.61	131.36	1.55254	223	502.85	2.25493
FGSG_00038	215.41	143.58	132.22	57.74	81.75	37.53	0.459083	256.79	48.25	0.187897
FGSG_00039	1684.81	912.89	643.19	551.98	323.09	215.03	0.665542	992.31	257.45	0.259445
FGSG_00045	2355.49	2466.24	2116.78	1797.8	570.7	588.79	1.0317	2395.51	16474.9	6.87741
FGSG_00050	1240	1000.38	1158.6	510.73	539.79	966.71	1.7909	8482.98	5540.78	0.653164
FGSG_00051	2236.82	1805.19	1447.86	416.47	134.54	255.7	1.90055	427.46	967.13	2.2625
FGSG_00052	97.09	76.84	85.55	40.77	21.85	24.18	1.10664	39.59	57.38	1.44936
FGSG_00053	77.44	46.51	26.2	177.71	94.93	725.37	7.6411	44.37	175.08	3.94591
FGSG_00054	39.94	25.22	9.94	18.44	51.88	84.73	1.63319	12.15	123.28	10.1465
FGSG_00055	2.65	4.33	3.46	3.21	356.2	219.03	0.614907	6.64	42.9	6.46084
FGSG_00056	1	4.44	1	1	145.06	214.6	1.47939	1	1	1
FGSG_00058	254.74	291.33	449.79	314.13	311.57	761.34	2.44356	223.74	737.84	3.29776
FGSG_00059	12742.8	17230.4	29058	55943.8	52651.1	59244.3	1.12523	20837.7	77772.1	3.73228
FGSG_00060	1	1	1	26.47	626	2016.45	3.22117	27.9	424.63	15.2197
FGSG_00061	1	1	1	5.67	287.13	583.61	2.03256	29.89	1	0.033456
FGSG_00062	56.47	58.34	178.13	207.97	1790.46	3776.46	2.10921	196.75	855.59	4.34861
FGSG_00064	638.79	425.39	447.58	623.05	800.58	596.08	0.74456	408.17	611.84	1.49898
FGSG_00065	1	7.75	10.49	3.89	14.51	13.32	0.917988	1	52.07	52.07
FGSG_00066	176.9	272.11	420.19	1075.94	6850.45	10261.7	1.49796	182.93	9308.42	50.8851
FGSG_00067	190.14	211.45	291.15	146.76	155.25	132.99	0.856618	177.11	13845.2	78.1728
FGSG_00068	12.32	142.93	1897.39	2119.12	297.66	705.64	2.37062	142.66	3974.29	27.8585
FGSG_00069	989.32	1796.52	2649.8	1562.99	200.68	277.36	1.3821	475.39	1960.61	4.12421
FGSG_00070	84.42	161.41	664.22	833.67	52.64	69.94	1.32865	120.71	1749.83	14.4961
FGSG_00071	1185.44	809.11	457.79	413.7	42.52	88.37	2.07832	29.37	74.5	2.5366
FGSG_00072	7054.35	6791.5	4691.67	906.66	531.67	332.73	0.625821	2375.86	1712.2	0.720665
FGSG_00076	8.65	4.47	16.14	14.98	415.3	215.6	0.519143	11.84	400.59	33.8336
FGSG_00077	1	1	1	19.85	186.26	116.89	0.627564	1	29.49	29.49
FGSG_00080	63.99	136.36	170.11	326.13	192.16	242.45	1.26171	49.27	333.28	6.76436
FGSG_00082	120.87	111.59	120.89	269.8	48.84	41.92	0.858313	17.6	53.57	3.04375
FGSG_00084	40.47	24.7	14.41	26.75	19.08	16.57	0.868449	20.14	51.09	2.53674
FGSG_00092	102.49	77.01	172.07	469.39	341.73	2032.36	5.94727	12.75	690.14	54.1286
FGSG_00093	63.7	65.81	108.37	89.98	38.29	5107.2	133.382	97.64	99504.1	1019.09
FGSG_00097	540.43	900.92	1546.57	1902.26	608.67	253.37	0.416268	3365.75	2605.66	0.774169
FGSG_00100	747.99	640.23	2259.54	1477.35	1507.79	907.36	0.601781	840.69	890.96	1.0598
FGSG_00102	327.64	413.73	399.04	286.87	421.03	393.21	0.933924	96.22	418.43	4.34868
FGSG_00103	14.06	15.56	15.74	39.64	24.74	66.16	2.67421	13.75	1	0.0727273
FGSG_00105	1	1	1	1	90.73	39.5	0.435358	117.31	21019	179.175
FGSG_00107	1109.64	749.3	781.12	388.95	78.24	63.02	0.80547	166.86	380.09	2.2779
FGSG_00109	38	8.26	2.24	1	33.06	22.15	0.669994	38.32	27.77	0.724687
FGSG_00114	1	1	7.7	7.15	10.67	102.21	9.57919	1	382.16	382.16
FGSG_00116	9045.27	10949.4	12416.6	34959.7	30797.1	118556	3.84958	4566.16	30864.3	6.75935
FGSG_00117	17140.2	19132.9	19600.5	9009.06	6520.44	11346.2	1.7401	4012.59	12134.1	3.02401
FGSG_00126	49.32	69.09	33.68	14.76	35.19	20.34	0.578005	25.17	23.22	0.922527
FGSG_00129	4489.64	2751.51	1594.01	259.09	118.01	25.74	0.218117	693.79	279.36	0.402658
FGSG_00130	62.44	37.53	15.25	43.63	16.6	13.11	0.789759	68.36	63.06	0.922469
FGSG_00132	7.97	16.46	5.95	13.79	24.69	56.06	2.27055	1	73.78	73.78
FGSG_00136	54562.1	140986	220308	62608.8	1426.6	2837.28	1.98884	81906.6	26972.7	0.329311
FGSG_00137	20.78	31.01	41.34	33.57	458.55	197.17	0.429986	18.96	160.3	8.45464
FGSG_00138	1065.18	1160.94	1036.43	628.66	1982.18	1574.05	0.7941	110.45	1484.95	13.4445
FGSG_00139	2751.71	3743.03	3940.24	3716.36	1394.58	2158.85	1.54803	408.08	873.73	2.14108
FGSG_00140	588.27	3869.94	3742	18423	25245.6	18870.3	0.747469	3720.22	1941.38	0.521845
FGSG_00144	104.38	66.76	66.76	62.99	20.04	21.57	1.07635	470.78	220.9	0.469221
FGSG_00145	82.48	90.66	62.86	36.46	28.59	56.07	1.96118	110.49	194.98	1.76468
FGSG_00147	41.87	106.17	195.96	146.28	260.81	138.16	0.529734	33.86	396.44	11.7082
FGSG_00148	16.78	8.67	14.09	46.48	36.47	50.04	1.37209	3.83	58.26	15.2115
FGSG_00150	457.3	429.7	551.57	550.78	623.73	760.81	1.21977	5660.21	11552.5	2.041
FGSG_00152	2743.47	3131.38	2952.05	3424.82	4239.81	2962.24	0.698673	2134.65	1472.38	0.689752
FGSG_00154	1	1	1	1	43.21	16.6	0.38417	1	1	1
FGSG_00160	57.33	177.68	367.49	5245.63	12987	27544.3	2.12092	42.8	8975.06	209.698
FGSG_00161	2.36	9.75	13.21	79.67	4204.45	1850.34	0.440091	22.61	4424.71	195.697
FGSG_00162	1.63	1.68	5.46	15.2	4065.65	5209.34	1.28131	97.94	11632	118.767
FGSG_00163	18.87	30.13	24.96	55.24	20.27	40.1	1.97829	986.18	1643.97	1.66701
FGSG_00165	1128.72	1061.34	1614.29	1068.99	8975.5	2864.1	0.319102	1494.39	34681.6	23.2079
FGSG_00166	1519.57	2050.06	2841.52	4795.91	3008.28	4205.23	1.39789	1951.03	3991.85	2.04602
FGSG_00168	26328.3	23011.7	17297.7	12755.8	10369.1	10044	0.96864	25158.1	16677.8	0.662919
FGSG_00169	14811.4	12594.9	7299.23	3309.89	3685.68	4003.12	1.08613	4640.93	3273.61	0.705378
FGSG_00170	13558.2	14442.5	14783	6601.14	15819.7	6734.08	0.425676	5640.27	5519.11	0.978519
FGSG_00171	55.2	70.2	242.4	1243.89	163.97	240.64	1.46759	569.59	1238.49	2.17435
FGSG_00172	488.12	442.37	367.42	1823.5	79356.2	207967	2.62067	1461.19	180299	123.392
FGSG_00173	8210.52	8221.51	7853.85	1732.36	1745.71	1968.17	1.12743	5593.43	3692.53	0.660155
FGSG_00174	4815.5	5512.82	6618.68	9037.7	4400.81	3350.26	0.761283	5005.44	4752.3	0.949427
FGSG_00175	59525	53097.9	69236.2	61078	55076.9	37534.6	0.681495	5788.02	28710.8	4.96038
FGSG_00176	15784.5	12049.4	14878.7	10886.5	9580.52	7812.12	0.815417	1682.27	7515.89	4.46771
FGSG_00177	4762.21	3340.97	3597.78	11516.2	30574.6	15100.5	0.493892	4555.34	8780.35	1.92749
FGSG_00179	3830.78	2966.82	2985.34	3487.12	1695.29	2831.1	1.66998	1603.36	4203.8	2.62187
FGSG_00181	61.42	82.5	41.25	51.04	110.79	90.63	0.818034	33.63	85.3	2.53643
FGSG_00182	7523.87	7860.01	7087.94	6701.31	7953.53	8883.58	1.11694	3081.15	2893.41	0.939068
FGSG_00183	1160.43	1629.21	1875.94	1012.94	2334.04	3193.07	1.36804	2759.84	4088.91	1.48158
FGSG_00184	1290.68	2533.84	1745.3	315.32	403.24	108.5	0.269071	603.8	788.59	1.30605
FGSG_00185	3633.31	5375.35	6345.04	3805.48	3031.49	4608.53	1.52022	2893.74	6023.84	2.08168
FGSG_00186	7127.48	7136.64	5451.8	6359.71	4970.22	4888.08	0.983474	2662.24	4739.58	1.7803
FGSG_00188	10386.6	9539.62	7643.05	6199.81	3856.72	5076.33	1.31623	4530.34	3915.61	0.864308
FGSG_00189	8857.64	10622.4	9390.8	12617.9	10612.4	7138.49	0.672654	8812.59	4995.6	0.566871
FGSG_00190	48021	46567.2	41369.2	30030.7	19326	19924.7	1.03098	19614	16130.3	0.822387
FGSG_00192	9728.9	14454.3	23623	89284.3	86171.5	144695	1.67916	26924.6	61869	2.29786
FGSG_00193	76.53	336.48	263.64	327.7	784.75	246.9	0.314622	470.2	106.29	0.226053
FGSG_00194	1047.41	1150.27	1250.5	1997.32	1166.6	1990.12	1.70591	1242.45	3412.18	2.74633
FGSG_00195	227.77	195.57	234.27	479.58	514.27	416.52	0.809925	134.81	406.1	3.01239
FGSG_00196	1306.64	960.3	932.84	1123.95	1105.25	1161.47	1.05087	904.83	5963.95	6.59124
FGSG_00197	513.63	290.03	129.48	88.12	1042.99	389.31	0.373263	1448.24	814.03	0.562082
FGSG_00198	10.55	37.53	135.11	64.52	2992.06	3577.66	1.19572	651.24	5013.05	7.6977
FGSG_00199	16.46	44.21	36.84	232.49	41443.8	67381.7	1.62586	10965.5	77712.7	7.08705
FGSG_00200	889.69	2112.12	5000.82	2605.8	399.2	884.68	2.21613	202.95	1012.8	4.99039
FGSG_00201	1168.96	1416.13	2163.29	1445.27	600.73	1347.74	2.2435	622.99	2370.56	3.80513
FGSG_00207	7398.39	9466.33	8951.67	15273.5	3610.2	5091.87	1.41041	2957.57	5920.02	2.00165
FGSG_00209	5483.89	5798.35	4741.74	1221.88	503.63	473.45	0.940075	2608.89	1162.77	0.445695
FGSG_00214	1035.76	1173.92	819.01	752.04	555.47	631.86	1.13752	56.42	751.45	13.3189
FGSG_00217	465.3	475.55	407.44	1030.2	629.58	1137.42	1.80663	628.63	1044.54	1.66161
FGSG_00218	4.97	29.11	551.05	296.16	531.48	371.69	0.699349	31.76	299.28	9.42317
FGSG_00219	9.83	10.15	146.14	205.62	748.7	1005.56	1.34307	176.78	448.46	2.53683
FGSG_00220	3.98	6.16	5.56	19.62	384.55	807.82	2.10069	10447.1	23650.5	2.26384
FGSG_00222	5.33	7.35	9.95	20.31	372.17	176.83	0.475132	97.32	345.63	3.55148
FGSG_00224	1222.12	2488.09	2304.51	11011.7	4441.99	7926.34	1.78441	21305.8	18351.4	0.861334
FGSG_00226	260.56	165.22	177.45	204.78	41.54	569.57	13.7114	41.51	38.29	0.922428
FGSG_00227	602.86	891.29	662.35	449.49	114.91	251.73	2.19067	154.4	179.78	1.16438
FGSG_00229	224.92	377.79	474.06	312.88	1158.79	576.82	0.497778	824.55	694.18	0.84189
FGSG_00230	5.37	66.63	222.57	27.91	28.14	30.28	1.07605	73.56	223.92	3.04405
FGSG_00231	23.19	59.89	103.82	321.16	652.31	1971.71	3.02266	21.16	1502.89	71.025
FGSG_00232	306.7	432.37	336.87	244.15	125.52	199.73	1.59122	109.85	278.66	2.53673
FGSG_00234	3.93	2.03	2.2	6.12	73.8	81.01	1.0977	10.76	81.89	7.61059
FGSG_00235	287.41	306.52	267.73	219.57	412.9	431.02	1.04388	421.3	360.53	0.855756
FGSG_00236	9.91	16.39	6.66	18.53	19.53	38.26	1.95904	5.43	27.53	5.06998
FGSG_00237	91.24	65.84	63.22	72.21	62.26	67.77	1.0885	166.51	80.46	0.483214
FGSG_00243	14664.2	15485	15518.5	12058.4	9357.49	9709.38	1.03761	6130.22	3481.15	0.567867
FGSG_00245	3.8	3.93	4.25	3.95	59.26	78.16	1.31893	10.4	1	0.0961538
FGSG_00246	1215.49	1248.59	1246.02	1231.19	609.08	675.25	1.10864	419.89	936.04	2.22925
FGSG_00247	153.98	125.73	161.22	297.95	968.29	907.82	0.93755	88.38	172.46	1.95135
FGSG_00249	4837.13	6407.82	9813.68	8583.88	6710.18	5982.32	0.891529	769.84	13219.5	17.1717
FGSG_00252	22.19	43.77	47.42	88.01	19.05	198.65	10.4278	33.13	168.11	5.07425
FGSG_00255	4.01	4.14	2.24	27.08	774.41	52.75	0.0681164	10.98	1	0.0910747
FGSG_00256	287.3	326.78	253.71	240.93	212.36	297.45	1.40069	101.01	292.85	2.89922
FGSG_00257	4947.27	3613.8	2355.93	2538.34	3442.83	2703.53	0.785264	10708.6	9720.46	0.907725
FGSG_00258	976.41	1702.33	1744.89	1031.52	187.02	289.88	1.54999	182.24	308.2	1.69118
FGSG_00259	1651.25	1844.17	2917.57	4919.62	5406.15	5862.18	1.08435	1647.36	2817.43	1.71027
FGSG_00260	2.23815e+06	4.57148e+06	6.03239e+06	416185	7489.68	68195.7	9.10529	313639	857664	2.73456
FGSG_00261	6875.73	7557.93	7704.63	8345.08	8443.57	7181.21	0.850495	6728.28	5355.03	0.795899
FGSG_00262	237.29	267.81	218.72	147.06	107.41	204.11	1.90029	218.33	581.55	2.66363
FGSG_00263	2312.61	2552.27	2021.44	2004.36	2387.81	3000.23	1.25648	2464.11	1400.36	0.568303
FGSG_00264	23582.7	26945.7	22687.5	16454	10624.2	8528.48	0.802741	14074	8883.63	0.63121
FGSG_00265	2652.91	2275.87	1484.68	2972.33	2144.93	2192.36	1.02211	4166.94	1880.33	0.45125
FGSG_00266	336.67	2457.43	3029.78	18333.2	11523.3	7754.93	0.672979	12054.9	2099.01	0.17412
FGSG_00267	31.68	110.66	138.46	83.05	99.61	77.39	0.77693	194.1	83.81	0.431788
FGSG_00268	441.15	597.23	707.55	542.51	139.94	144.82	1.03487	254.48	704.23	2.76733
FGSG_00269	6026.85	6534.15	6128.08	10501.1	11050.4	7375.31	0.667426	2832.89	2741.61	0.967778
FGSG_00270	4983.13	2582.35	1247.91	1249.27	1475.16	1358.03	0.920598	4348.53	801.67	0.184354
FGSG_00271	9360.09	10106	8883.79	7167.88	9860.57	11158.8	1.13166	8669.93	6911.92	0.797229
FGSG_00272	556.38	733.02	818.26	1350.75	684.13	1307.93	1.91182	442.74	2066.56	4.66766
FGSG_00274	135.65	160.17	151.83	226.45	198.42	143.73	0.724373	106.09	134.56	1.26836
FGSG_00275	4551.48	4237.53	2876	3418.37	3679.14	5543.61	1.50677	4030.93	3460.13	0.858395
FGSG_00276	6789.55	6028.2	4346.94	8971.61	6424.48	7118.47	1.10802	7142.07	7956.42	1.11402
FGSG_00278	18125.5	27737.8	33939.3	25910.7	11960.4	9946.42	0.831611	1434.12	6578.61	4.58721
FGSG_00279	15863.1	16262.8	14876.8	10177.7	8807.1	8750.47	0.99357	8224.8	3809.73	0.4632
FGSG_00280	3068.82	3410.47	2666.83	2773.7	2804.63	3718.86	1.32597	3097.45	2695.36	0.870187
FGSG_00281	3903.17	5379.61	4739.08	8328.19	9396.78	5618.72	0.597941	5035.15	5550.47	1.10234
FGSG_00283	2469.56	2712.13	2225.15	2693.63	2583.43	2425.21	0.938756	1782.16	1107.72	0.62156
FGSG_00284	1713.43	2802.07	2862.19	1269.02	1140.59	1534.05	1.34496	1527.72	583.89	0.382197
FGSG_00285	66328.8	61316.8	55954.9	31713.1	1538.04	12636.7	8.21608	6892.19	14102.5	2.04616
FGSG_00286	36548.9	23173.9	15210.2	13423.4	17276.2	17221.8	0.996849	25091.3	11830.6	0.471503
FGSG_00287	1250.04	1429.82	1384.94	1396.78	918.97	742.58	0.808057	612.97	641.21	1.04607
FGSG_00288	20097.7	15178.1	15145.2	8126.07	7404.55	3829.62	0.517198	13322	5843	0.438597
FGSG_00291	3028.04	3839.17	4230.09	4308.38	3237.03	4187.45	1.29361	2765.61	4317.33	1.56108
FGSG_00292	6990.96	3509.38	1494.97	1128.47	1848.23	1818.77	0.98406	7874.94	1426.91	0.181196
FGSG_00293	3524.09	4040.27	3232.63	3713.9	1873.58	5041.3	2.69073	2761.58	811.96	0.29402
FGSG_00294	5255.32	3311.34	1961.57	1272.18	4886.43	7821.05	1.60057	4874.55	3101.16	0.636194
FGSG_00295	798.17	760.85	824.28	499.29	643.95	409.15	0.635375	1062.28	4838.29	4.55463
FGSG_00296	4880.51	3359.52	2775.65	4013.65	2971.61	3695.61	1.24364	4885.81	1707.26	0.349432
FGSG_00297	2633.24	2753.12	2197.67	2465.28	1711.63	2639.79	1.54227	1773.29	1419.84	0.800681
FGSG_00298	4480.98	5053.27	4600.87	4947.05	4218.83	5491.78	1.30173	8650.02	8766.67	1.01349
FGSG_00299	6990.75	6781.68	6234.89	7408.56	9010.05	9314.12	1.03375	6203.5	3352.48	0.540418
FGSG_00300	64244	56163.9	56490.5	64041	38895.2	32829.4	0.844049	47841.7	36490.7	0.76274
FGSG_00301	3805.49	4923.48	4549.91	10588.7	9943.46	6927.29	0.696668	4810.56	4169.06	0.866648
FGSG_00302	2710.21	2499.93	2202.97	2423.28	2284.14	1740.14	0.761836	1118.87	908.25	0.811757
FGSG_00303	8891.63	7373.08	6958.65	6457.88	8382.59	9921.34	1.18356	5156.63	9018.35	1.74888
FGSG_00304	7404.75	8872.42	7685.65	9463.5	4886.96	10773.6	2.20456	5892.62	2855.65	0.484615
FGSG_00305	7586.87	6898.51	5217.04	5299.52	3944.83	3881.04	0.983829	6418.04	2768.74	0.4314
FGSG_00306	9645.6	12339	11903.9	15518.4	13373.9	13503	1.00965	9659.97	11266.6	1.16632
FGSG_00307	857.74	947.48	717.61	615.36	357.94	841.43	2.35076	765.93	361.8	0.472367
FGSG_00308	4221.02	4882.73	6369.07	9725.23	8327.51	10438.4	1.25349	4800.37	10161.6	2.11683
FGSG_00309	1732.53	2011.26	1714.69	1950.47	1844.14	1512.45	0.820138	1408.63	1386.48	0.984276
FGSG_00310	59661.3	49829.5	58234.1	32234.2	71051.3	66610.7	0.937502	97278.3	92138.1	0.94716
FGSG_00312	17.93	39.36	37.62	176.9	219.65	192.16	0.874846	147.22	3143.2	21.3504
FGSG_00313	1962.89	1890.56	1762.41	1400.57	2477.43	2569.07	1.03699	1180.1	3439.47	2.91456
FGSG_00314	66283.1	62224.1	50742.2	23993.6	76709.5	48979.4	0.638504	183169	53763.7	0.29352
FGSG_00316	5099.38	5254.82	4603.66	5597.27	6403.84	8041.88	1.25579	4113.27	4547.82	1.10565
FGSG_00317	13155.6	13720.5	11543.4	10007	15953	11277.2	0.706905	23822.1	10183.2	0.427468
FGSG_00318	2763.37	3091.11	3484.51	2453.78	842.8	816.43	0.968711	2764.06	615.35	0.222625
FGSG_00319	3203.98	2247.8	1995.57	2235.21	2785.42	2547.95	0.914745	2306.68	1454.6	0.630603
FGSG_00320	7174.11	8300.4	8907.87	9278.53	7763.79	8954.39	1.15335	3405.98	10163.4	2.98399
FGSG_00321	6245.84	6734.42	5702.47	6037.33	2533.76	6068.93	2.39523	1702.9	5171.19	3.0367
FGSG_00322	151.23	127.67	90.83	51.73	28.81	44.4	1.54113	25.24	25.61	1.01466
FGSG_00323	6741.31	4129.8	2807.55	1669.99	2963.13	2263.02	0.763726	6058.56	3087.12	0.509547
FGSG_00324	2176.3	2148.56	1843.62	1788.45	1400.18	1727.5	1.23377	1390.5	696.35	0.500791
FGSG_00325	7271.47	8821.12	7879.76	4728.21	2187.28	4431.82	2.02618	5385.42	5714.6	1.06112
FGSG_00327	2686.85	2769.17	2149.36	2768.47	1723.54	3443.42	1.99788	1630.26	718.83	0.44093
FGSG_00328	14672.2	13231.5	11945.4	8210.54	10418.4	10693.8	1.02644	15065.1	9289.75	0.61664
FGSG_00329	2199.43	2630.73	2164.64	3886.88	1834.16	2792.01	1.52223	3543.48	2314.51	0.653174
FGSG_00330	3352.94	30507.6	124500	118082	127059	82536.1	0.64959	592.07	11671.3	19.7128
FGSG_00331	4868.83	12556.4	15901.1	11056.5	15781	8306.38	0.526355	21137.9	11405.7	0.539584
FGSG_00332	6400.68	6345.95	5375.26	5041.66	3712.29	5660.64	1.52484	2718.76	1150.73	0.423255
FGSG_00333	4443.9	4738.91	4852.4	5849.22	5168.04	5113.32	0.989412	5451.19	4102.17	0.752527
FGSG_00334	923.62	1359.67	1478.37	3545.53	2324.84	1150.02	0.494666	1061.11	714.48	0.673333
FGSG_00335	2010.81	2063.38	1752.91	1923.6	1963.96	2859.91	1.4562	1977.62	1137.13	0.574999
FGSG_00336	2390.45	2148.1	1823.88	938.13	803.65	871.66	1.08463	683.82	640.5	0.93665
FGSG_00337	4171.41	4285.33	4302.86	4150.84	6909.28	7110.46	1.02912	3198.57	3559.37	1.1128
FGSG_00338	8024.82	6274.53	5618.86	5603.27	4940.19	6090.08	1.23276	7449.59	4419.29	0.593226
FGSG_00339	3420.78	2074.78	1096.65	1407.49	2351.07	1312.86	0.55841	2635.85	275.73	0.104608
FGSG_00340	1712.66	978.87	538.24	482.66	553.18	636.24	1.15015	715.64	278.27	0.388841
FGSG_00342	2158.33	3193.27	2817.2	5401.64	767.74	1188.53	1.54809	1847.44	1494.24	0.808817
FGSG_00343	2268.63	2675.38	2698.86	4470.45	3580.18	4408.35	1.23132	3804.55	4252.74	1.1178
FGSG_00345	234.1	244.57	329.37	427.93	1393.75	1458.39	1.04638	103.82	999	9.62242
FGSG_00346	9351.86	6618.85	6730.12	10281.3	8700.73	10575.8	1.2155	12025.4	4935.93	0.41046
FGSG_00347	965.23	1893.46	4040.93	49979.6	79.28	30899.6	389.752	29.2	765.31	26.2092
FGSG_00348	34.92	21.65	25.01	277.85	3604.77	455.07	0.126241	19.12	48.5	2.53661
FGSG_00349	3108.77	2689.84	2001.35	2860.45	2304.47	4108.41	1.7828	1902.01	756.29	0.397627
FGSG_00350	21947.4	21944	18245.9	24652.8	17384.6	21339.9	1.22752	15670.4	7370.3	0.470333
FGSG_00351	50.72	92.8	322.9	785.92	2336.28	1364.4	0.584005	248.77	1262.14	5.07352
FGSG_00352	12874.1	16787.7	15009.7	11029.5	7547.19	11595.5	1.5364	7440.84	3288.1	0.441899
FGSG_00353	7603.61	13037.7	15599.3	19645.1	9753.17	10667.2	1.09372	2182.05	14053.1	6.44032
FGSG_00354	45.59	89.91	83.49	822.19	391.82	1063.69	2.71474	124.79	633.1	5.07332
FGSG_00355	4108.38	5047.84	5524.88	5138.67	8466.93	6743.17	0.796413	4043.87	1547.94	0.382787
FGSG_00357	2155.51	1886.94	1467.5	835.07	732.32	691.52	0.944287	3522.58	1573.62	0.446724
FGSG_00358	32533	29011.5	22002.2	20829.6	14301.1	13776.4	0.96331	13404.4	8952.26	0.667861
FGSG_00359	2644.1	2677.03	2655.57	2412.01	2879.47	4086.83	1.4193	1547.75	1713.07	1.10681
FGSG_00360	14682.8	14351.2	12732	11317.7	8276.13	10472.5	1.26539	7608.64	8492.53	1.11617
FGSG_00361	1662.9	1402.15	957.48	1336.24	1085.21	1180.62	1.08792	808.01	553.37	0.684855
FGSG_00362	1829.54	2189.96	2175.65	2214.58	2134.53	1603.16	0.75106	1676.15	1209.96	0.721869
FGSG_00363	2017.32	1747.47	1273.74	1641.65	1113.32	1293.47	1.16181	539.12	1203.89	2.23306
FGSG_00364	2878.52	3453.79	3328.32	3851.13	3341.74	2917.76	0.873126	2147.82	2003.28	0.932704
FGSG_00365	6245.38	3283.91	1392.83	1444.11	1836.37	2047.26	1.11484	7892.42	3676.58	0.465837
FGSG_00367	16380.8	19677.7	19704.2	21548	22407.9	18492.4	0.825263	11847.8	16746.1	1.41344
FGSG_00369	10894.3	13050.1	12906	14200.5	17691.6	11471.3	0.648405	20093.9	11443.2	0.569485
FGSG_00370	4258.16	3801.85	2952.05	4556.32	3306.37	3357.25	1.01539	2732.15	1327.86	0.486013
FGSG_00371	1956.94	2344.5	2659.53	3521.65	2300.59	4604.5	2.00144	1588.41	1301.27	0.819228
FGSG_00372	5093.95	3323.29	1988.42	2186.91	2277.69	1961.09	0.861	4221.54	1994.81	0.472531
FGSG_00373	67315.1	61857.6	66022.3	65779.1	63845.2	49494.6	0.775228	71776.2	63261.5	0.881371
FGSG_00374	5084.82	5443.09	3905.25	4799.8	2881.29	9239.8	3.20683	3537.1	2087.33	0.590125
FGSG_00375	5187.66	5292.67	4386.39	2546.4	1783.71	1906.41	1.06879	2469.69	1213.84	0.491495
FGSG_00376	25424	22207.2	23585.5	22089.3	23062.4	20977.4	0.909594	19028.1	18537.8	0.974231
FGSG_00377	9124.5	10176.8	10674	10129.7	6855.76	6526.77	0.952013	4169.81	6141.92	1.47295
FGSG_00378	3308.61	3271.65	2531.99	2483.05	1944.08	1975.27	1.01604	1758.59	872	0.495852
FGSG_00379	1242.81	1382.42	1257.36	1768.38	1979.49	1479.03	0.747177	939.5	734.93	0.782257
FGSG_00380	2741.79	2696.02	2540.71	1605.5	2136.45	1849.02	0.865464	1668.87	1806.7	1.08259
FGSG_00381	1	1	2.3	8.53	16.94	85.95	5.07379	39.35	13375.7	339.917
FGSG_00383	2066.72	2123.1	1510.36	1691.77	1760.27	2348.16	1.33398	2076.28	2368.11	1.14055
FGSG_00384	210.28	270.02	181.57	212.19	131.4	334.83	2.54817	115.13	208.6	1.81186
FGSG_00385	51041.6	60844.7	71057.6	62336.1	149981	134649	0.897772	115222	87017.2	0.755212
FGSG_00387	9501.85	13584.8	15068.9	29249.8	23489.2	16042.5	0.682973	4211.57	9071.21	2.15388
FGSG_00388	5624.45	5251.56	5336.43	5703.36	3835.76	5165.57	1.34669	2319.05	4202.03	1.81196
FGSG_00389	790.22	1010.62	1222.24	1430.48	564.82	823.84	1.45859	430.53	710.34	1.64992
FGSG_00390	15561.5	20635.4	24684.2	15358.2	24624.8	16615	0.674729	31926.9	21877.5	0.685236
FGSG_00391	1140.37	1226.07	1292.99	2213.06	5059.34	6753.76	1.33491	2685.12	5562.49	2.0716
FGSG_00392	2998.33	3640.86	4837.83	7873.8	15253.7	8894.35	0.583094	2771.41	5047.45	1.82126
FGSG_00393	35391	32484.2	31625.1	26753.5	28524.8	27481.8	0.963437	39625.3	70792.4	1.78654
FGSG_00394	430.54	488.33	654.75	350	103.28	124.33	1.20381	51.24	64.99	1.26835
FGSG_00395	448309	320204	249500	118255	191636	119410	0.623105	528054	122330	0.231662
FGSG_00397	43588	51924.6	55243.9	59901.5	59950.3	27410.6	0.457222	63076.8	26263.2	0.416369
FGSG_00398	7855.9	4192.08	1989.59	1633.31	2107.13	1955.12	0.927859	6052.94	1825.51	0.301591
FGSG_00399	2338.53	2554.7	2004.82	2589.5	1775.33	2324.57	1.30937	1664.51	1168.38	0.701936
FGSG_00402	4294.19	4961.53	3999.49	3221.58	2475.74	2941.26	1.18803	1977.97	1695.45	0.857167
FGSG_00404	207.77	204.39	183.59	1355.83	10464.8	4523.51	0.432261	7633.24	4873.69	0.638482
FGSG_00405	3003.83	3902.24	3387.67	2687.45	2574.35	3811	1.48037	2974.24	4218.47	1.41834
FGSG_00406	12423.2	12260.2	13795	28604	7814.75	8655.53	1.10759	1396.53	7065.21	5.05912
FGSG_00407	1929.77	2983.71	3652.43	2278.29	1918.98	2847.78	1.48401	1387.9	4311.75	3.10667
FGSG_00408	4431.55	4663.22	4129.92	3729.95	2348.51	3686.78	1.56984	1933.65	961.1	0.497039
FGSG_00409	2274.3	4718.83	15673.2	7942.32	9032.34	12998.4	1.43909	4301.38	8509.93	1.97842
FGSG_00410	2204.18	2409.88	2514.24	5199.93	19787.7	2775.62	0.14027	3376.47	4568.14	1.35293
FGSG_00411	118.92	1643.42	3231.65	3109.33	239472	3379.84	0.0141137	105.01	319.65	3.044
FGSG_00412	25.72	24.91	7.2	10.02	1942.59	10682.2	5.49894	44	3772.53	85.7393
FGSG_00413	2376.32	1984.29	1496.98	322.83	1059.84	3070.77	2.89739	9.56	994.21	103.997
FGSG_00414	2796.73	2560.98	1982.44	1218.72	1730.06	1935.67	1.11885	1875.44	1992.88	1.06262
FGSG_00415	306935	299677	276989	92706.4	163640	56615.1	0.345973	266311	99300.5	0.372874
FGSG_00416	149.32	196.97	520.78	35166.5	15389.9	11688.3	0.759481	5532.63	6258.3	1.13116
FGSG_00417	10495.5	4258.14	1910.2	2175.34	3442.44	2041.04	0.592905	9593.45	760.95	0.0793197
FGSG_00418	1379.67	1467.18	1285.59	1637.5	935.06	1395.89	1.49283	837.18	413.09	0.49343
FGSG_00419	7905.41	6595.17	3948.86	5313.4	4859.62	4693.87	0.965892	5954.5	2134.99	0.358551
FGSG_00421	38570.1	41596.7	28013.7	23667.8	42917.6	75296.1	1.75444	71162.1	25912.2	0.36413
FGSG_00422	1240.84	3015.65	2029.31	23360.6	12165.6	29993.9	2.46546	1839.14	5312.79	2.88874
FGSG_00423	605.08	935.42	824.63	1347.7	1083.02	1348.44	1.24507	765.4	595.85	0.778482
FGSG_00424	6158.45	6192.65	8457.56	8417	20923.5	16215.7	0.775001	8973.86	21023.4	2.34273
FGSG_00425	4235.43	4377.11	4049.8	2969.09	1990.33	1933.52	0.971457	2027.49	2247.04	1.10829
FGSG_00426	92.31	90.83	81.18	52.51	102.25	86.08	0.841858	96.26	152.62	1.5855
FGSG_00427	525.33	512.59	345.33	251.18	425.45	427.85	1.00564	462.22	1187.02	2.56808
FGSG_00428	3383.4	4262.35	4280.44	4203.99	4290.21	5037.36	1.17415	3296.18	2608.2	0.79128
FGSG_00429	76564.1	74026.1	73664.8	53593.1	57725.3	53305.7	0.923438	46995.7	34121.8	0.726062
FGSG_00430	6836.64	8471.38	7551.46	9701.65	11472.3	7480.18	0.652019	8953.79	4545.28	0.507638
FGSG_00431	24.33	29.71	9.9	27.57	120.89	73	0.603855	18.17	15.36	0.845349
FGSG_00432	31.85	39.49	42.78	86.01	290.68	210.3	0.723476	34.87	88.46	2.53685
FGSG_00433	2300.88	2661	2304.85	2068.54	1350.3	2229.68	1.65125	1884.7	839.05	0.44519
FGSG_00434	6420.49	8455.46	9224.88	11245.1	17771.6	5898.78	0.331922	4663.98	4168.79	0.893827
FGSG_00435	3589.11	4359.32	7091.12	6498.51	10925.4	8331.95	0.762621	4801.51	7653.28	1.59393
FGSG_00436	17332.8	9730.03	4403.98	2911.03	2387.45	3252.72	1.36242	10402.4	3454.99	0.332133
FGSG_00437	3234.44	3319.21	2748.26	2941.97	1218.65	1871.97	1.5361	1300.49	857.42	0.659305
FGSG_00438	20540.6	26001.3	27414.7	10455.9	6616.73	7642.89	1.15509	12639.8	17929.3	1.41848
FGSG_00439	7195.17	8960.37	9141.61	14182.1	19019.1	8923.1	0.469165	8666.28	5605.72	0.646843
FGSG_00440	1365.14	1764.67	2295.56	1671.79	1336.95	1287.52	0.963028	962.1	2500.14	2.59863
FGSG_00441	66.49	48.88	18.61	6.64	18.01	20.37	1.13104	3.5	1	0.285714
FGSG_00442	2060.01	2749.23	3473.4	1488.04	1289.73	1718.55	1.33249	1521	1732.34	1.13895
FGSG_00443	1395.12	2422.19	2445.47	2240.91	1830.07	1629.99	0.890671	1273	2828.01	2.22153
FGSG_00444	5350.02	10418.4	12950.2	9453.79	8953.32	6689.41	0.747143	10924.8	30526.5	2.79423
FGSG_00446	1560.99	1987.25	1500.71	1574.9	1484.96	2237.02	1.50645	1371.01	1678.06	1.22396
FGSG_00447	994.51	1259.24	1473.02	1926.24	2361.72	3421.15	1.44858	880.16	3946.26	4.48357
FGSG_00448	2421.59	2569.37	1972.24	1901.84	1477.39	2283.94	1.54593	2355.38	2149.42	0.912558
FGSG_00449	14667.3	5923.25	2484.69	1144.37	2435.63	1709.48	0.701864	10913.2	1427.83	0.130835
FGSG_00450	99908.5	106686	103742	40497.3	15296.7	24089.1	1.57479	52858.4	29166.8	0.551791
FGSG_00452	5748.71	6408.29	6052.59	10235.4	6836.42	6145.42	0.898924	5356.14	6695.7	1.2501
FGSG_00453	35.53	30.03	28.92	16.77	79.49	85.79	1.07926	2634.63	2960.42	1.12366
FGSG_00455	8006.25	8239.94	8798.49	7996.84	4265.91	6827.03	1.60037	15524.4	23496.9	1.51354
FGSG_00456	78.09	76.84	83.24	77.25	146.64	132.46	0.903301	71.25	206.57	2.89923
FGSG_00457	264.96	271.24	522.39	391.37	581.82	675.86	1.16163	219.59	675.2	3.07482
FGSG_00458	17430.3	15884.6	14453.5	10064.3	11305.4	10536	0.931937	14089.5	24518.3	1.74019
FGSG_00459	2881.13	2858.43	2282.51	1829.59	1401.43	3038.3	2.168	1946.53	2232.44	1.14688
FGSG_00460	1949.51	1831.79	1572.9	2497.48	1049.87	1966.13	1.87274	1700.4	1037.12	0.609927
FGSG_00461	4722.7	4334.73	3423.39	2714.35	2084.8	2553.23	1.22469	3146.47	1821.46	0.57889
FGSG_00462	5186.18	5727.31	4776.9	3853.85	2569.72	3041.12	1.18344	1380.36	2458.09	1.78076
FGSG_00463	4059.46	4463.22	5096.39	4811	3867.25	4442.65	1.14879	2377.23	3358.12	1.41262
FGSG_00464	15149.6	17672.9	14876.4	15208.7	17800.3	7922.35	0.445069	12376.2	4064.58	0.328419
FGSG_00465	8936.7	8244.23	9721.07	7074.62	7903.87	5580.58	0.706057	2724.45	5042.44	1.85081
FGSG_00466	11364.6	9772.65	8061.75	7888.9	9651.98	8671.81	0.898449	4425.37	5254.75	1.18741
FGSG_00467	4124.44	3765.78	3022.06	3395.45	4951.84	5311.27	1.07259	3139.99	3046.86	0.970341
FGSG_00468	2554.22	2377.34	1778.83	1583.35	2298.11	2729.04	1.18751	2264.12	1840.87	0.813062
FGSG_00469	4995.19	4085.7	3998.52	4380.77	7481.76	8606.42	1.15032	13229.7	8734.64	0.66023
FGSG_00470	1063.81	1260.28	1974.58	2508.38	5348.1	8847.3	1.65429	980.4	5540.39	5.65115
FGSG_00471	76016.1	66727.4	72834.7	50322.5	45737.2	39996.6	0.874487	78642.7	64673.9	0.822375
FGSG_00472	14303.9	13827.3	12908.6	9327.7	6328.13	11519.1	1.8203	8202.25	6092.47	0.74278
FGSG_00474	2901.05	2941.59	2734.68	3567.79	1875.44	3182.77	1.69708	623.24	510	0.818304
FGSG_00475	2148.29	2115	2048.85	3260.09	3000.58	4452.23	1.48379	2994.12	4628.28	1.54579
FGSG_00476	353.91	509.43	729.93	2412.2	1378.12	2790.07	2.02455	1175.6	3921.04	3.33535
FGSG_00477	6048.58	7017.34	5454.24	5073.29	4665.03	5516.91	1.18261	4167.27	3682.58	0.883691
FGSG_00478	4547.76	5067.37	4551.24	6603.05	8931	6773.09	0.75838	11945.2	3253.56	0.272374
FGSG_00479	50.47	52.14	50.54	44.14	34.31	67.55	1.96881	21.81	36.89	1.69143
FGSG_00480	2043.88	2032.8	1596.92	1513.01	1488.68	2081.37	1.39813	1480.47	936.98	0.632894
FGSG_00481	1352.54	1972.6	2166.4	2900.69	1830.34	2026.73	1.1073	1093.18	1943.21	1.77758
FGSG_00482	2723.82	2590.03	1918.03	1705.97	1230.61	1385.13	1.12556	568.33	516.44	0.908697
FGSG_00483	4616.33	5642.74	6753.71	4090.67	2064.54	1604.85	0.77734	4579.38	4021.94	0.878272
FGSG_00484	585.56	537.28	1031.23	3998.21	2617.04	3099.47	1.18434	1132.12	2047.31	1.80839
FGSG_00485	5439.6	2860.05	1500.28	1998.84	1836.99	2094.46	1.14016	5947.09	1838.59	0.309158
FGSG_00486	2784.3	2000.26	2651.08	1862.83	1772.34	1551.93	0.875639	2278.57	2532.26	1.11134
FGSG_00487	248.99	291.72	505.66	407.95	422.61	555.48	1.3144	562.13	2032.03	3.61488
FGSG_00489	11288.7	13023	13607.4	14547.4	6848.16	11282.8	1.64757	12804.8	6770.5	0.528748
FGSG_00490	10305.6	8008.31	10977.7	13519	8618.79	5226.14	0.606366	3109.83	13103.2	4.21349
FGSG_00491	26963.6	36664.2	31335.5	49931.4	48066.3	21654.1	0.450506	28253.8	12269.3	0.434253
FGSG_00492	456480	629739	800325	298486	130548	137362	1.05219	514949	389531	0.756446
FGSG_00493	7128.22	7320.32	6992.79	3225.32	2968.92	3235.89	1.08992	4894.69	3829.07	0.782291
FGSG_00494	4093.71	5078.28	4671.78	4102.32	4107.19	3892.88	0.947821	4341.95	4752.3	1.09451
FGSG_00495	13976.2	13213.9	10363.4	7860.32	5556.82	6570.21	1.18237	9012.16	5946.94	0.65988
FGSG_00496	52530.8	45990.4	56449.7	52345.6	55938.3	46760.7	0.835934	52216.6	64022.3	1.22609
FGSG_00497	513.92	658.48	1687.17	8623.23	3547.8	5228.52	1.47374	603.71	4130.74	6.84226
FGSG_00499	11693.4	13548.6	11618.4	15759.7	11694.7	10709.5	0.915763	11912.6	7001.18	0.587714
FGSG_00500	69917.5	61599.2	42396.1	40935.1	21031	17540.2	0.834019	7276.63	10368	1.42484
FGSG_00501	3625.35	2771.21	2257.54	1333.54	2312.33	1555.3	0.672612	2267.72	1121.37	0.494492
FGSG_00502	5023.65	8379.36	7378.79	8064.23	3631.72	5511.4	1.51757	3784.81	1210.42	0.31981
FGSG_00503	123.95	128.06	98.5	195.7	16.71	13.92	0.833034	3.39	68.86	20.3127
FGSG_00504	2559.69	2629.94	1954.75	3613.46	1942.72	2983.74	1.53586	2797.96	804.75	0.28762
FGSG_00505	20828.9	22205.2	20556.3	23508.8	35015.3	13775.3	0.393409	18688.7	13221.3	0.707449
FGSG_00506	1483.64	812.27	541.12	744.21	1175.88	641.57	0.545608	1392.83	660.42	0.474157
FGSG_00507	7747.12	10330	9703.93	7969.77	9215.41	5662.35	0.614444	3914.02	3628.89	0.927152
FGSG_00508	3123.62	3375.84	2868.57	3387.39	3892.71	2880.78	0.740045	3084.06	1382.71	0.448341
FGSG_00509	9133.79	10378.6	9149.75	8921.87	7581.18	14717.1	1.94127	7952.03	3873.69	0.487132
FGSG_00510	20603.5	15458.5	13487.6	11463	10719	9252.04	0.863144	14390.3	10031.8	0.697122
FGSG_00511	4584.23	4896.19	3937.67	4619.29	3376.22	5284.17	1.56511	4174.02	4028.51	0.965139
FGSG_00512	3223.48	3556.95	2422.98	2169.95	1644.44	3535.53	2.14999	1572.16	1512	0.961734
FGSG_00513	847.06	895.38	731.62	666.26	949.98	1783.2	1.87709	696.96	612.01	0.878114
FGSG_00514	6729.82	7152.91	6492.33	3674.39	3095.47	4803.76	1.55187	2968.96	3246.79	1.09358
FGSG_00515	9980.13	13520.6	21045.4	25164	10476.2	7858.34	0.750113	10151.3	3748.27	0.369239
FGSG_00516	224.84	239.22	323.02	386.92	350.82	410.88	1.1712	385.81	512.66	1.32879
FGSG_00517	145.45	324.91	497.19	449.16	220.94	223.41	1.01118	301.3	272.97	0.905974
FGSG_00518	10115	9836.7	9083.14	13078.4	19213.3	6303.47	0.328079	7680.36	5499.16	0.716003
FGSG_00519	8268.69	8521.85	6781.94	6234.05	4205.86	6405.1	1.5229	5756.09	2965.06	0.515117
FGSG_00520	3130.5	4057.39	3491.6	6253.48	8592.56	7419.76	0.86351	3548.86	5752.82	1.62103
FGSG_00521	665.09	970.26	651.77	1429.15	1167.41	1205.94	1.033	265.67	1070.38	4.02898
FGSG_00522	784.17	1296.27	1073.19	1510.6	2265.35	2540.03	1.12125	868.39	1534.6	1.76718
FGSG_00523	115254	131815	161385	372742	85842.5	249340	2.90463	108280	180709	1.6689
FGSG_00524	28779.7	32274.6	25840.2	61149.5	32529.1	20807.7	0.639664	16197.9	13342.8	0.823737
FGSG_00525	895.84	1099.27	917.14	2775.72	1343.5	1046.63	0.779032	753.26	721.86	0.958315
FGSG_00526	1992.62	2092.11	1713.76	1473.95	2350.01	4163.97	1.77189	1410.88	3174.71	2.25016
FGSG_00528	1431.53	1910.36	1933.87	1317.63	997.68	1079.26	1.08177	1006.88	1518.71	1.50833
FGSG_00529	1996.87	2458.54	26383.2	35463.2	74110.1	72218.6	0.974477	50441.7	26264.5	0.520689
FGSG_00530	2118.03	2196.61	2313.83	3914.57	5570.91	2437.6	0.437559	1725.16	2324.4	1.34735
FGSG_00531	2632.86	2018.72	1632.69	2482.3	9475.92	12135.2	1.28063	1838.77	5452.34	2.96521
FGSG_00534	2539.12	4205.2	5941.99	6179.33	9010.83	9643.46	1.07021	5329.02	7248.5	1.36019
FGSG_00535	228.83	229.03	316.96	288.21	272.88	434.92	1.59381	238.82	774.66	3.2437
FGSG_00536	30756.9	28690.7	28581.6	28247.1	21730.3	23097.6	1.06292	16352.7	17475	1.06863
FGSG_00537	467.25	623.48	641.91	884.37	1302.77	1357.66	1.04213	697.32	1664.87	2.38753
FGSG_00538	14653.1	19649.7	21895	25255.4	37166.9	20526.9	0.552289	25748.7	18982.1	0.737206
FGSG_00539	505.23	1491.38	1321.6	816.49	5763.35	1680.21	0.291534	2367.81	8442.06	3.56535
FGSG_00540	3.53	14.58	1	76.95	16192.5	7814.79	0.482619	869.14	4997.53	5.74997
FGSG_00541	51	69.55	73.63	195.46	2841.83	1001.57	0.352438	459.27	708.24	1.5421
FGSG_00542	237.05	268.89	251.65	248.77	374.64	420.73	1.12302	163.9	101.82	0.621232
FGSG_00543	4906.64	5958.32	5688.66	8242.4	3509.47	6750.95	1.92364	4701.9	1416.54	0.30127
FGSG_00545	7714.85	7579.04	6785.72	5985.24	4515.72	3866.24	0.856174	3459.59	3344.66	0.966779
FGSG_00546	1901.66	2156.66	2170.67	3713.97	1839.78	3893.64	2.11636	2655.58	900.64	0.33915
FGSG_00549	19915.3	25661.6	24836.9	26119.7	20508.5	26034.7	1.26946	6889.07	21028.6	3.05246
FGSG_00550	430.52	296.14	262.11	470.93	725.56	556.35	0.766787	75.9	124.89	1.64545
FGSG_00551	1084.32	1062.07	808.19	917.46	380.21	803.1	2.11225	526.78	165.61	0.314382
FGSG_00552	1493.81	1712.62	1808.29	3327.17	6343.26	2544.65	0.401158	1513.14	876.6	0.579325
FGSG_00553	3723.06	4086.08	4236.36	5304.44	3793.68	3901.75	1.02849	4023.71	2200.66	0.546923
FGSG_00554	13668	11232.6	7870.96	5098.13	2077.97	2721.75	1.30981	52816	27461	0.519938
FGSG_00555	2022.59	1908.78	2058.67	2685	4844.11	5139.58	1.061	3394.16	4834.26	1.42429
FGSG_00556	17698.5	17131.5	15189.7	9985.48	6834.51	7293.39	1.06714	12277.1	10794.9	0.879271
FGSG_00557	1795.06	1365.95	824.13	240.05	2057.5	70.2	0.0341191	44.14	74.64	1.69098
FGSG_00558	13207.5	10156.4	8061.95	6278.43	12240.4	9315.55	0.761048	13567	6837.04	0.503947
FGSG_00559	6986.92	9150.95	9100.15	10417.2	13626.4	15001.5	1.10091	9351.64	10399	1.112
FGSG_00560	12414.1	11754.8	12812	9305.78	9314.73	7625.68	0.818669	5984.77	6325.77	1.05698
FGSG_00561	47390.4	43223	47967.9	48867.6	42976.3	41313.8	0.961315	54931.7	34104.9	0.62086
FGSG_00562	16706.8	11933.6	9369.99	9386.44	9744.74	9028.57	0.926507	8169.23	8166.47	0.999662
FGSG_00563	5111.84	8665.54	9891.35	17262.5	7609.93	3321.24	0.436435	1658.61	2204.79	1.3293
FGSG_00564	18384.1	22312.9	21925.1	24119.9	21824.7	20902.9	0.957765	14893.9	17242.4	1.15768
FGSG_00565	2285.78	2574.53	1978.21	3923.82	1715.86	4708.44	2.74407	1305.51	575.96	0.441176
FGSG_00566	1673.34	1836.39	1141.8	1507.69	941.45	1674.15	1.77827	1479.37	636.94	0.430548
FGSG_00567	1403.34	697.49	354.52	356.2	405.34	543.2	1.34011	1643.09	254.48	0.154879
FGSG_00568	5678.2	5770.42	4590.78	3781.45	3008.09	3353.63	1.11487	5405.12	4183.14	0.773922
FGSG_00569	170.37	219.2	208.69	283.83	417.38	819.8	1.96416	70.4	1116.13	15.8541
FGSG_00570	4652.38	4486.69	3462.29	4542.83	3991.94	4535.22	1.13609	3378	1264.03	0.374195
FGSG_00571	295.02	320.04	286.68	312.02	1056.55	660.84	0.62547	370.75	633.21	1.70792
FGSG_00572	252.87	537.97	3414.72	1252.62	19958.8	16732	0.838325	14987	127017	8.47514
FGSG_00573	3769.14	5257.97	4726.28	7577.06	7565.99	14423	1.90629	4204.54	15708.3	3.73604
FGSG_00574	2159.64	2426.26	2384.23	5325.99	2347.35	5027.23	2.14166	2642.04	2969.65	1.124
FGSG_00576	6031.01	6947.06	6759.08	4950.98	4856.41	8262.51	1.70136	10166.1	17922.9	1.763
FGSG_00577	19340.2	19521.1	19118.4	18140.4	22344.9	24558.8	1.09908	15942.5	15959.7	1.00108
FGSG_00578	409.54	525.33	870.42	2535.66	12588.7	14424	1.14579	81.88	1725.49	21.0734
FGSG_00581	2592.89	2740.63	2764.36	6622.09	3653.09	3656.19	1.00085	1550.96	1363.1	0.878875
FGSG_00582	413.5	521.08	533.39	512.34	906.5	377.77	0.416735	487.28	437.79	0.898436
FGSG_00583	8787.38	9781.06	9912.55	1733.78	6476.14	5407.55	0.834996	9717.98	3871.92	0.398428
FGSG_00584	2310.84	3507.34	4062.85	3037.25	3626.11	3494.95	0.963829	2823.07	2816.38	0.99763
FGSG_00585	1881.98	2132.21	2425.45	2991	7373.32	6215.7	0.842999	3013.02	8393.95	2.78589
FGSG_00586	4348.42	6495.31	5759.02	3207.06	2364.36	2275.28	0.962324	4897.79	5346.98	1.09171
FGSG_00587	2894.1	2747.24	2041.13	1659.02	1441.25	1343.78	0.932371	1282.04	833.9	0.650448
FGSG_00588	19693.5	21578.2	21559.6	30491.5	15570	20978.8	1.34739	11111.7	16200.4	1.45796
FGSG_00589	23011.3	29669.8	27529.3	17277.9	6067.06	9635.54	1.58817	9813.33	14388.2	1.46619
FGSG_00590	26467.8	16154.1	8066.51	3671.55	2100.74	2519.12	1.19916	13268.6	4428.25	0.333738
FGSG_00591	6550.64	6547.94	6849.82	5375.23	3470.06	4618.7	1.33101	3887.47	4635.15	1.19233
FGSG_00592	6690.01	6918.6	5935	9737.12	10753.1	6397.56	0.594948	6623.86	2436.55	0.367844
FGSG_00593	471.06	809.52	1316.81	979.81	1066.6	916.03	0.858832	418.12	2963.39	7.08742
FGSG_00594	19.8	8.52	25.85	61.69	150.21	314.82	2.09587	1725.08	2016.21	1.16876
FGSG_00595	4206.65	5041.12	4366.63	2808.32	2691.8	3783.27	1.40548	1827.06	1356.36	0.742373
FGSG_00596	9707.09	14081.1	14777.9	6611.39	2684.74	1808.01	0.67344	2666.39	1373.93	0.515277
FGSG_00597	15637.1	15668.8	16443.3	12362.8	13853.8	23035.2	1.66274	9955.27	13468.8	1.35293
FGSG_00598	2649.86	3639.94	3535.95	3732.44	3895.45	27897.3	7.16152	2641.88	8301.86	3.14241
FGSG_00599	316.53	2834.23	3207.49	7220.27	1435.9	6810.25	4.74284	1652.08	12836.5	7.76989
FGSG_00600	2452.21	3397.36	5330.53	3224.5	3197.17	1873.05	0.585846	427.02	2123.13	4.97197
FGSG_00602	49443.2	19698.6	8754.18	2846.62	581.17	1104.25	1.90005	7440.24	7056.29	0.948395
FGSG_00603	29633.3	25033.2	26088.9	25109	27565.7	25371	0.920381	49222.2	31538.4	0.640735
FGSG_00604	1998.93	1756.48	1337.87	1219.14	845.04	974.98	1.15377	396.82	335.54	0.845572
FGSG_00605	27.76	15.94	17.26	28.84	41.57	157.9	3.79841	50.67	12553.1	247.743
FGSG_00606	154.78	390.91	391.41	613.34	709.73	434.47	0.612162	290.32	22133.7	76.2388
FGSG_00607	4085.52	5428.72	4813.82	3770.3	4318.9	2883.05	0.667543	2799.38	2382.68	0.851146
FGSG_00608	9996.82	14310.6	14394	18312.9	16466	31362	1.90465	13721.8	11053.5	0.805546
FGSG_00609	12295.4	12821.5	14513.6	17444.7	25300.8	33933.2	1.34119	8429.28	47846.3	5.6762
FGSG_00610	9615.88	12422.3	13146.9	13845.9	19127.8	16184.6	0.846125	7920.56	16719.7	2.11092
FGSG_00612	5869.39	5596.03	5317.15	3892.77	3255.37	3977.4	1.2218	3257.17	3999.39	1.22787
FGSG_00613	947.61	1862.75	3110.54	2433.58	5741.67	5768.97	1.00475	3226.9	5030.14	1.55881
FGSG_00614	8466.97	9485.53	8651.77	4621.86	13926.8	6182.74	0.443945	2681.18	2242.88	0.836527
FGSG_00615	4477.45	5360.15	5022.73	6191.09	6520.66	4868.02	0.746553	3184.65	1977.8	0.621042
FGSG_00616	2027.81	2220.15	1932.82	1775.5	831.94	1310.4	1.57511	1119.31	1072.4	0.95809
FGSG_00618	2145.47	2019.7	1948.33	1623.35	1772.43	3221.31	1.81745	1710.89	520.98	0.304508
FGSG_00619	49.43	72.35	69.16	265.29	1127.96	4325.77	3.83504	913.38	4462.39	4.88558
FGSG_00620	1911.2	1717.73	4104.63	9713.02	48672.3	51077.6	1.04942	41101.4	34562.8	0.840916
FGSG_00621	163.71	185.79	177.54	204.42	253.37	186.26	0.73513	88.24	176.71	2.00261
FGSG_00622	1716.8	1960.76	2917.84	3400.5	4406.4	3188.33	0.723568	2122.66	6201.78	2.9217
FGSG_00623	3521.34	4124.31	4426.04	5390.71	5200.65	5734.93	1.10273	2276.76	7670.51	3.36905
FGSG_00624	223.98	288.07	296.74	113.95	1706.01	5027.12	2.94671	37.54	15838.9	421.919
FGSG_00625	401.14	365.68	239.73	248.88	258.99	325.14	1.25542	268.31	176.46	0.657672
FGSG_00626	1827.35	1773.17	1375.77	1417.31	1366.82	1966.76	1.43893	1259.32	1087.94	0.863911
FGSG_00627	1023.47	1095.84	1058.34	2044.56	1003.86	1673.27	1.66684	1051.1	770.18	0.732737
FGSG_00628	2013.57	2259.32	2692.14	2511.44	2589.8	2186.09	0.844115	1113.39	2998.73	2.69333
FGSG_00629	11236.2	11990.5	9668.43	12122.3	9052.8	8364.12	0.923926	16320.5	12213.2	0.748331
FGSG_00631	251822	177025	128781	66918	114472	63232.9	0.552386	367348	49939.8	0.135947
FGSG_00633	3849.26	4841.81	4283.33	3441.84	2491.1	3813.02	1.53066	1815.68	1313.93	0.723657
FGSG_00634	235151	163259	116768	56150.7	87154.8	50021.7	0.573941	358934	53940.8	0.150281
FGSG_00635	6411.3	6536.85	5861.32	3533.98	4743.83	3285.79	0.692645	3458.83	2989.72	0.864373
FGSG_00636	4668.4	3599.74	2467.94	1719.3	2068.44	1593.01	0.77015	3314.81	1795.26	0.541588
FGSG_00637	17848.5	21867.7	23093.5	31144	25410.2	27264.7	1.07298	14929	20918.2	1.40118
FGSG_00638	18693.5	14160.5	12467.7	9276.3	6073.95	7618.9	1.25436	4113.17	6537.01	1.58929
FGSG_00639	45091.4	46689.2	42058.3	59784.5	40932.4	26842.8	0.655784	56427.2	19893.8	0.352556
FGSG_00640	1967.53	2190.71	2335.31	3714.02	3577.09	3053.56	0.853644	2999.07	3106.06	1.03567
FGSG_00641	8132.53	8995.57	9524.42	9159.42	6264.45	5925.27	0.945856	6560.95	4660.53	0.710344
FGSG_00642	12574.6	10453.6	17147.9	5794.8	7762.05	13520.8	1.74191	45191.3	51583.9	1.14146
FGSG_00643	8031.79	8885.76	7411.53	7927.6	6344.2	5342.58	0.84212	4004.73	1519.97	0.379544
FGSG_00644	46871.3	42738	43939.9	42262	33337.3	27386.1	0.821483	39736.3	19087.2	0.480347
FGSG_00645	8800.29	5747.37	3411.67	3485.24	3640.38	4341.81	1.19268	5045.39	3500.16	0.693734
FGSG_00646	20754	13009.8	8536.13	6715.11	14018	12179.3	0.868832	32693	5314.86	0.162569
FGSG_00648	5810	5778.61	4552.96	2710.72	4091.17	6707.9	1.6396	3807.21	4569.35	1.20018
FGSG_00649	17880.7	14936.8	10827.1	8580.55	5941.26	5112.63	0.86053	12783	5070.29	0.396644
FGSG_00652	330.46	318.44	449.9	22932.4	853.29	38044.1	44.5851	1230.78	17387.1	14.1269
FGSG_00653	2072.28	1851.43	1204.09	1708.51	1067.08	1524.83	1.42897	1588.66	2280.4	1.43542
FGSG_00654	4741.07	4739.81	4180.64	5168.36	5453.97	5459.29	1.00098	5630.89	7392.68	1.31288
FGSG_00655	2149.78	2754.11	4421.27	2746.17	3695.61	5016.63	1.35746	4272.12	15677.9	3.66981
FGSG_00656	43880.3	38870.1	40446.9	32652.6	43422.5	30902.3	0.711664	41388.8	25443.5	0.614745
FGSG_00659	1634.25	1652.14	1707.41	3788.3	8196.31	10168.7	1.24064	4883.13	4643.26	0.950878
FGSG_00660	4832.75	5461.27	4299.3	8456.59	2264.03	6750.18	2.98149	4465.37	1437.91	0.322014
FGSG_00661	1321.88	1989.5	1806.19	2747.12	5702.58	4170.23	0.731288	4247.08	2871.31	0.676067
FGSG_00663	98772.3	67205.9	52250	28604.4	10999.1	21737.8	1.97633	11387.7	20174.3	1.77158
FGSG_00664	5412.52	5158.81	4601.69	5376.93	3580.52	4101.2	1.14542	2495.99	2393.23	0.95883
FGSG_00665	1928.91	1445.79	938.17	1162.12	1303.09	1413.02	1.08436	1015.9	377.14	0.371237
FGSG_00666	5604.1	6637.6	7174.01	7719.15	6254.46	5730.69	0.916257	8432.78	9950.24	1.17995
FGSG_00667	3296.44	4549.32	4433.64	5561.82	6515.73	4441.82	0.681707	2624.74	1814.07	0.691143
FGSG_00668	55.03	49.75	23.1	35.73	96.79	84.26	0.870544	56.49	95.54	1.69127
FGSG_00669	1631.22	1248.95	1324.73	843.74	6116.78	2446.95	0.400039	1232.73	1461.79	1.18582
FGSG_00670	8105.01	8609.88	7133.03	3863.82	2744.32	2969.18	1.08194	3484.11	2085.1	0.59846
FGSG_00671	217793	146127	104257	56248.5	107895	57483.6	0.532772	390472	58268.2	0.149225
FGSG_00672	1088.05	1266.27	864.27	871.59	519.34	1306.75	2.51617	743.01	344.47	0.463614
FGSG_00674.2	70.32	31.59	61.6	19.06	66.2	27.34	0.412991	25.11	84.93	3.38232
FGSG_00675	1782.91	1728.74	1492.9	1557.09	2119.35	2045.18	0.965003	1258.17	1877.44	1.4922
FGSG_00677	15322	14133.5	12705.9	14230.7	16893.5	19423.9	1.14978	14684.1	8741.58	0.595311
FGSG_00678	859.04	999.18	755.25	952.05	677.96	1057.97	1.56052	585.99	663.88	1.13292
FGSG_00680	1346.58	1190.44	1551.8	4130.34	18316.5	15622.3	0.852908	1462.44	8503.82	5.81482
FGSG_00681	50527.2	12119.3	20563.9	72430.7	1719.47	840.89	0.48904	454.55	15484.2	34.0649
FGSG_00682	2717.99	1854.65	1455.68	1696.53	1767.7	1876.48	1.06154	1670.82	1420.62	0.850253
FGSG_00683	472.11	704.77	1376.05	2215.78	3099.44	2494.91	0.804955	152.97	1739.54	11.3718
FGSG_00684	1210.53	1383.84	1546.24	1509.19	1735.35	1540.28	0.88759	740.22	739.42	0.998919
FGSG_00685	661.42	713.48	603.82	356.6	384.29	396.29	1.03123	468.06	809.98	1.7305
FGSG_00686	23846	22967	22316.1	21221.7	14497.7	13498.9	0.931107	15722.7	7703.94	0.489988
FGSG_00687	4065.66	5991.52	5628.59	7352.97	10243.4	12508.2	1.22109	14669.6	32388.4	2.20785
FGSG_00688	7252.31	8710.04	9246.33	12398.4	22153.8	11209.9	0.506002	7036.57	4951.98	0.703749
FGSG_00689	1040.65	1070.49	1035.08	908.92	987.26	1442.85	1.46147	871.16	730.1	0.838078
FGSG_00690	2628.48	2289.49	2144.44	1993.13	3046.65	1980.67	0.650114	1781.94	745	0.418084
FGSG_00691	2347.77	2939.07	3225.17	3224.49	3576.23	3313.2	0.92645	3169.84	4386.04	1.38368
FGSG_00692	297.69	217.1	123.2	161.1	172.56	286.04	1.65763	294.45	590.62	2.00584
FGSG_00693	2113.61	2547.36	2585.21	2945.11	2722.32	4488.85	1.64891	2085.53	3259.11	1.56273
FGSG_00694	2997.87	3851.8	3444.86	5909.63	7393.92	4001.17	0.541143	3784.13	2671.52	0.70598
FGSG_00695	14700.7	7329.82	3357.37	2786.29	3616.75	3768.99	1.04209	16588.9	3748.71	0.225977
FGSG_00696	1448.9	978.81	685.79	464.3	396.86	488.14	1.23001	856.51	529.94	0.61872
FGSG_00698	1258.69	2016.35	2154.46	3183.42	1345.39	2044.48	1.51962	3033.18	6043.95	1.99261
FGSG_00700	3678.09	4168.15	3762.5	5265.36	5271.1	3963.12	0.751858	3394.9	4148.99	1.22212
FGSG_00701	96.08	99.27	81.73	193.61	268.04	2400.56	8.95598	184.11	3122.43	16.9596
FGSG_00702	36803.5	45905.3	48310.4	33246	65028.3	62972.7	0.968389	24755.9	12309.7	0.497243
FGSG_00703	4567.2	4658.28	4315.84	3950.64	6201.5	6467.02	1.04282	5685.4	3996.09	0.702869
FGSG_00704	2608.68	3267.52	3870.26	4636.48	8244.37	8797.33	1.06707	4996.84	15450.5	3.09206
FGSG_00705	2343.45	2826.08	2464.18	2091.77	2124.65	1800.46	0.847415	1209.79	1091.49	0.902214
FGSG_00706	9429.98	12023.7	12766	15252	3541.63	9394.07	2.65247	2509.83	2481.58	0.988744
FGSG_00707	1217.31	1549.19	1678.33	2695.01	2575.21	3048.42	1.18376	1382.93	3806.71	2.75264
FGSG_00709	58028.8	74674.9	68136.2	71205.2	42900	41309.8	0.962933	12901.3	52603.7	4.07738
FGSG_00710	5257.53	5837.16	5708.07	8251.56	10665.6	11903.2	1.11603	3762.39	3553.18	0.944394
FGSG_00712	6623.77	4944.71	4802.2	3160.17	1600.59	2472.41	1.54469	2521.1	2183.79	0.866205
FGSG_00713	1474.84	1676.11	1748.25	1543.28	1293.25	1474.02	1.13978	1200.33	1278.46	1.06509
FGSG_00714	12350.8	17077.5	18236.7	14341.2	8673.6	8892.17	1.0252	14641.3	13854.5	0.946265
FGSG_00715	2622.73	2941.67	2930.22	4209.7	3621.22	3655.32	1.00942	1098.5	1990.44	1.81196
FGSG_00716	696.36	955.57	966.56	1583.69	1635.99	1534.04	0.937683	470.26	734.93	1.56282
FGSG_00717	38208.7	31790.7	22546.1	15162.4	14714.7	14077.1	0.956671	27933.2	11246	0.402602
FGSG_00718	2789.13	3171.56	4631.19	1693.75	427.09	618.88	1.44906	583.06	1119.31	1.91972
FGSG_00719	4616.7	4816.59	3752.64	4104	3411.2	4373.93	1.28223	2837.36	1425.41	0.502372
FGSG_00720	26478.5	31480.7	32046.1	36256.3	21942.4	31816.1	1.44998	6874.19	10711	1.55815
FGSG_00721	2072.33	2093.74	1911.64	1597.17	1773.54	1714.83	0.966897	1772.86	1390.3	0.784213
FGSG_00722	54903.7	41166.9	25138.6	18926.3	48270.4	26352.6	0.545937	40339.3	21673.6	0.537284
FGSG_00723	1468.94	1674.81	1580.63	2730.95	3189.06	5187.61	1.62669	2691.09	2979.74	1.10726
FGSG_00724	2090.36	2930.18	3319.69	6439.29	5866.1	6402.4	1.09142	5525.3	8077.55	1.46192
FGSG_00725	218.73	948.43	1543.78	17276.9	12932	26900.8	2.08016	7513.94	8468.04	1.12698
FGSG_00726	2327.39	2730.67	2645.13	4252.62	3214.45	4390.5	1.36586	2478.15	2264.08	0.913617
FGSG_00728	17643.7	19870.6	19057.6	15365	24771.8	19693.5	0.794997	13380.2	15621	1.16748
FGSG_00729	28954.3	25609	23460.2	21006	14028.2	28740.2	2.04874	24697.2	10130.6	0.410193
FGSG_00730	4631.79	5059.97	4462.42	5290.29	11925.4	6469.91	0.542534	7393.46	4125.63	0.558011
FGSG_00731	17485.4	15561.5	13087.4	14265.7	14666.4	13840.5	0.94369	16699.4	13513.5	0.809217
FGSG_00732	4477.65	2336.99	1085.47	1092.25	1676.52	1886.76	1.1254	4920.12	1027.8	0.208897
FGSG_00734	15.34	1	8.59	13.28	143.72	116.49	0.810534	21	1491.72	71.0343
FGSG_00736	1154.98	1465.03	1455.05	1772.42	2048.4	2078.11	1.0145	1656.98	3020.78	1.82306
FGSG_00737	2341.77	2039.94	1781.47	2933.87	3220.4	2337.29	0.725776	1622.16	1024.4	0.631504
FGSG_00738	1020.42	1203.45	1402.14	783.18	393.9	627.93	1.59414	700.24	777.39	1.11018
FGSG_00739	2786.23	3097.7	3942.38	2507.41	1995.13	3544.98	1.77682	12827.6	16950.8	1.32143
FGSG_00740	2662.13	2123.72	3711.02	6208.35	9122.8	9945.5	1.09018	2670.59	4120.7	1.54299
FGSG_00741	3043.46	3278.96	2896.78	2985.78	2394.68	3168.35	1.32308	1936.18	2018.47	1.0425
FGSG_00742	37.85	383.42	1390.76	1147.08	24.66	49.97	2.02636	15.77	22.86	1.44959
FGSG_00743	51316.4	60171.9	71124.8	83866.8	76313.4	70604.8	0.925195	22144.9	61918.9	2.79608
FGSG_00744	6522.95	4593.09	2918.9	2691.33	2163.26	2321.81	1.07329	5283.25	2903.7	0.549605
FGSG_00745	1880.11	1997.66	1728.73	2306.76	1350.12	1529.37	1.13277	713.03	1484.13	2.08144
FGSG_00746	11242.9	15293.6	15201.2	16621.1	8723.55	9252.28	1.06061	5885.86	8311.63	1.41214
FGSG_00747	2831.33	4445.8	6552.87	9257.66	5678.84	5003.89	0.881147	2123.42	16698.4	7.86392
FGSG_00748	2461.12	2354.83	2177.2	2175.89	2594.76	3611.69	1.39192	1343.81	1885.19	1.40287
FGSG_00749	4327.07	3248.07	2662.61	2379.53	1931.1	1608.86	0.833131	1593.13	1242.03	0.779616
FGSG_00750	9360.34	7282.15	5415.14	4170.3	8060.68	7017.36	0.870567	3642.79	6264.98	1.71983
FGSG_00751	4815.5	4780.37	4645.58	4319.21	6309.65	4779.07	0.757422	3250.16	3432.4	1.05607
FGSG_00752	3224.79	3547.58	2507.42	2443.68	1623.77	3238.36	1.99435	2128.65	793.89	0.372955
FGSG_00756	10512.4	10958.7	13378.5	11116.1	20537.3	26358.4	1.28344	6896.99	23706.1	3.43716
FGSG_00757	6304.66	5493.59	5145.31	3228.19	8270.9	10508.4	1.27052	26629.8	13825.3	0.519168
FGSG_00758	4191.6	4018.28	2968.28	2457.7	2118.31	2979.35	1.40647	2739.11	2998.58	1.09473
FGSG_00759	3284.75	3869.41	3008.1	4610.67	2590.5	4554.99	1.75834	2532.5	1996.09	0.78819
FGSG_00760	3160.17	1986.61	1735.14	1399.37	2135.1	853.8	0.399888	634.25	1791.39	2.82442
FGSG_00761	870.03	1164.65	1284.39	3140.52	2865.48	3271.14	1.14157	1186.85	8389.94	7.06908
FGSG_00762	13497.7	14315.5	13500.4	15235.3	7729.51	7935	1.02659	3303.34	10350.3	3.13327
FGSG_00763	231.55	350.5	542.46	260.1	2196.18	840.92	0.382901	147.41	972.24	6.59548
FGSG_00764	131.45	226.35	446.3	232.12	2776.03	905.89	0.326326	107.95	425.98	3.94609
FGSG_00765	19478.3	15847.3	10362.9	15123.1	1094.63	9807.68	8.95981	14074.2	8093.86	0.575085
FGSG_00766	16859	17565	14039	10001.6	14131.4	9874.31	0.698751	13347.5	8565.74	0.641746
FGSG_00767	1034.78	990.78	1427.47	2838.61	3074.93	3197.65	1.03991	385.65	2219.75	5.75587
FGSG_00768	1820.62	2109.95	2086.02	3257.95	4777.62	3334.88	0.698021	3601.98	2457.99	0.6824
FGSG_00769	11450.8	12469.1	14171.9	11546.6	4293.1	8503.61	1.98076	13989.9	22303.6	1.59426
FGSG_00770	86.77	51.22	55.49	115.88	221.46	428.84	1.93642	16.97	86.07	5.07189
FGSG_00771	8903.98	13146	22676.7	10688.8	26216.4	24129.5	0.920396	1476.55	9047.44	6.12742
FGSG_00772	61.74	86.56	78.97	77.87	153.85	72.94	0.474098	36.21	1	0.0276167
FGSG_00773	3933.08	28857.5	58607.6	81386.6	150.24	253.25	1.68564	1163.4	1250.54	1.0749
FGSG_00774	1265.52	1393.56	1266.51	1477.1	1390.93	1255.78	0.902835	705.79	1032.03	1.46223
FGSG_00776	9470.78	10623	8697.56	10299.9	11701.4	7601.04	0.649585	7549.96	4344.38	0.575418
FGSG_00777	247031	207308	218501	207467	230820	185187	0.802303	172146	387759	2.2525
FGSG_00778	2384.46	1654.69	1134.93	1412.4	2157.74	1340.28	0.62115	2177.38	472.73	0.21711
FGSG_00779	77.97	52.12	30.8	28.58	104.78	123.14	1.17522	150.65	445.86	2.95958
FGSG_00780	4756.23	4696.34	3885.47	4628.24	5219.12	5980.59	1.1459	3215.82	2366.48	0.735887
FGSG_00781	19656.8	23162.1	21983.3	26014.3	24558.7	21195.9	0.863071	14290.7	16818.6	1.17689
FGSG_00782	535.06	498.86	511.24	652.61	611.04	584.75	0.956975	301.1	569.62	1.8918
FGSG_00783	604.18	438.8	271.17	941.37	660.92	2414.72	3.65357	106.44	456.93	4.29284
FGSG_00784	15.06	5.19	1	1	20.64	122.26	5.92345	13.75	1	0.0727273
FGSG_00785	491.87	398.01	358.04	618.11	473.13	1552.71	3.28178	320.13	286.62	0.895324
FGSG_00786	6239.82	7575.1	8784.71	9108.98	5087.58	6306.2	1.23953	5523.22	2692.22	0.487437
FGSG_00787	3673.15	3456.9	3659	2720.32	3355.54	5232.26	1.55929	6311.57	7456.85	1.18146
FGSG_00788	1355.92	988.85	599.81	779.3	667.74	869.99	1.30289	300.21	796.17	2.65204
FGSG_00789	2428.47	2224.27	2574.35	2309.45	2435.97	3517.66	1.44405	1854.78	5438.93	2.93239
FGSG_00792	1852.11	2100.32	2057	2215.87	3251.33	2721.88	0.837159	2332.8	2511.01	1.07639
FGSG_00793	6484.42	103016	178046	235819	2712.56	5126.12	1.88977	1216.02	15723.5	12.9303
FGSG_00794	1705.81	2091.41	1755.28	3467.01	1076.15	1896.6	1.76239	1206.6	495.4	0.410575
FGSG_00796	363	499.61	446.08	531.32	719.98	741.42	1.02978	597.6	616.96	1.0324
FGSG_00797	1421.43	3078.37	3280.33	1937.47	2792.96	5182.23	1.85546	1963.33	1326.12	0.675444
FGSG_00798	515118	351355	281806	108550	171487	93424.8	0.544791	524304	98689.4	0.188229
FGSG_00799	2424.95	2739.57	2250.46	2236.29	4050.31	3128.6	0.772435	1046.43	825.13	0.788519
FGSG_00800	2543.47	2963.14	3163.53	3632.54	3528	4340.66	1.23035	1761.26	2233.94	1.26838
FGSG_00801	1618.42	2434.17	3994.58	2841.78	1871.55	1116.87	0.596762	473.51	2374.72	5.01514
FGSG_00802	168302	110682	84582.9	39092.3	75212.6	37735	0.501711	343579	49817.8	0.144997
FGSG_00804	5646.74	5929.87	5955.17	7864.57	13058.6	10476.6	0.802274	5059.07	6862.27	1.35643
FGSG_00806	164.5	291.85	1398.62	54390.5	859750	1.01886e+06	1.18507	80884	287130	3.54991
FGSG_00807	1020.23	1169.6	1493.14	830.74	873.23	1256.27	1.43865	242.28	5654.24	23.3376
FGSG_00808	2715.2	3120.89	3322.98	3890.24	4399.84	4989.87	1.1341	4339.63	7205.6	1.66042
FGSG_00810	1711.25	1659.7	2265.17	2826.63	3024.8	4867.64	1.60924	845.06	2937.69	3.47631
FGSG_00811	636.17	844.42	666.19	6500.61	10246.3	42642.3	4.16172	3961.08	25607.4	6.46474
FGSG_00812	3673.61	3784.59	3283.19	3601.89	4036.81	4823.06	1.19477	3737.6	12464	3.33475
FGSG_00813	4431.18	5698.81	6495.41	5673.68	3095.01	2890.99	0.934081	1446.54	1881.46	1.30066
FGSG_00814	900.86	1249.84	3310.41	2967.67	2289.71	2843.99	1.24207	544.44	5361.99	9.84863
FGSG_00815	3665.63	4673.02	5587.04	3824.87	6348.03	7764.65	1.22316	4312.11	11769.5	2.72942
FGSG_00817	5124.9	3738.46	2997.66	2646.32	591.63	2050.05	3.46509	2315.63	2163.77	0.93442
FGSG_00818	8121.24	9154.27	9255.98	13671.9	13510.9	17052.9	1.26216	9352.04	7527.47	0.804901
FGSG_00819	1956.55	2080.23	1784.63	2069.18	3066.62	3315.23	1.08107	1887.65	1409.06	0.746463
FGSG_00820	5007.65	4889.61	3718.03	3487.96	2916.74	3805.35	1.30466	2368.45	928.87	0.392185
FGSG_00821	1482.56	2364.44	1971.98	2834.71	3721.06	3126.75	0.840285	665	662.16	0.995729
FGSG_00822	23099.5	21865.6	20257.4	15132.2	15430.1	14171.6	0.918438	13255.8	19810.7	1.49449
FGSG_00823	2012.05	1522.44	1147.47	1353.51	2148.35	2790.59	1.29895	2197.87	2687.92	1.22297
FGSG_00824	3865.66	4088.51	3873.65	3316.45	4307.43	4135.93	0.960185	2291.21	1500.54	0.654912
FGSG_00825	6524.9	5879.74	5850.72	6176.74	4001.54	4526.61	1.13122	3131.43	4994.19	1.59486
FGSG_00826	4679.75	5261.36	4303.71	3170.8	3297.67	2572.51	0.780099	1918.29	2191.07	1.1422
FGSG_00828	508.05	484.71	410.84	285.32	564.02	1132.77	2.00839	272.82	6549.45	24.0065
FGSG_00829	658.33	903.71	908.22	562.97	1045.51	823.04	0.787214	564.38	2112.11	3.74235
FGSG_00831	7484.26	6719.78	5767.23	4462.93	8573.36	4900.54	0.571601	7688.79	2652.74	0.345014
FGSG_00832	6498.98	5207.91	3597.78	2880.94	2667.82	2978.28	1.11637	3554.09	8780.35	2.47049
FGSG_00833	7332.04	8058.61	6658.58	6418.71	8633.79	6051.27	0.700882	6001.96	2777.35	0.462741
FGSG_00834	2439.2	2712.96	1955.63	3440.07	1463.76	2945.66	2.01239	2966.36	1972.82	0.665064
FGSG_00836	13139.8	17655.1	19339.5	13308.4	2873.59	3396.3	1.1819	4184.27	3943.13	0.94237
FGSG_00837	6243.52	5018.95	3612.73	4141.82	3199.64	3993.78	1.2482	4846.18	6339.21	1.30808
FGSG_00838	98911.3	117146	102194	87711.3	182291	115404	0.633073	197321	92224.8	0.467385
FGSG_00840	753.91	7482.28	42245.6	48915.3	39311.3	14174.2	0.360562	612.3	2670.68	4.36172
FGSG_00841	5904.72	8066.88	8219.1	10559.2	8039.94	6897.84	0.857947	3220.65	1702.59	0.528648
FGSG_00842	7255.04	9768.17	9149.24	9889.95	6146.9	6516.27	1.06009	1511.26	321.15	0.212505
FGSG_00843	2212.9	1310.38	720.12	830.58	1064.54	1277.15	1.19972	2520.61	891.06	0.35351
FGSG_00844	521.34	540.22	483.4	845.95	961.07	965.24	1.00434	629.12	556.97	0.885316
FGSG_00845	261504	184687	127063	66437.9	102416	54542.2	0.532555	385046	65707.8	0.170649
FGSG_00846	2804.92	3684.84	3781.01	4837.79	2601.9	3899.89	1.49886	2189.02	1066.26	0.487095
FGSG_00847	645.59	3881.72	5437.28	90245.2	3260.04	48709.3	14.9413	695.31	5144.51	7.39887
FGSG_00848	2011.97	1085.46	569.45	354.05	421.82	396.7	0.940449	710.88	598.21	0.841506
FGSG_00849	9015.27	18446	22410.4	6329.09	7725.04	8934.94	1.15662	24255.7	29748.6	1.22646
FGSG_00850	86.48	48.74	51.33	29.94	638.94	53.65	0.0839672	14.35	36.4	2.53659
FGSG_00851	86.51	70.22	78.38	68.46	1023.53	52.15	0.0509511	84.57	28.61	0.3383
FGSG_00852	4527.47	4902.1	4332.07	4980.65	6234.89	7865.75	1.26157	4315.38	3446.62	0.798683
FGSG_00853	14078.5	12289.1	9929.23	6759.38	5360.81	5411.12	1.00938	12032.4	7221.12	0.600141
FGSG_00855	23918	24794.7	22827.8	13614	18476.6	17531.5	0.948848	27132.8	27273.8	1.0052
FGSG_00856	4280.79	4621.66	4366.46	4974.79	3181.48	4216.98	1.32548	2574.78	885.1	0.343758
FGSG_00857	46683.3	44809.5	38018	29515.8	12957	23708.2	1.82976	51510.6	28372.2	0.550804
FGSG_00858	933.81	1142.68	601.09	384.49	5292.11	1254.86	0.237119	804.28	628.72	0.781718
FGSG_00859	19804.4	17782.1	16154.9	14257.1	9680.24	10276	1.06155	11045.3	21404.8	1.93791
FGSG_00860	25161.8	25782.9	16294.4	16792.5	8079.13	8447.61	1.04561	9173.57	20200.1	2.20199
FGSG_00861	28551	13428	7624.73	9937.01	17130.6	14326.7	0.836322	38291.7	10217.3	0.266829
FGSG_00862	754.1	1186.15	1558.06	2225.25	2961.7	3068.08	1.03592	591.9	1122.13	1.89581
FGSG_00863	59161.8	53870.9	59211.1	44506.7	49207.5	43764.7	0.889391	58488.3	39684.7	0.678507
FGSG_00864	6081.61	5868.43	4020.7	5711.03	3370.43	3747.61	1.11191	2755.1	2044.65	0.742133
FGSG_00865	2534.47	2459.74	1969.54	2633.48	4669.15	3633.38	0.778167	3167.2	1083.91	0.34223
FGSG_00866	3448.4	3840.7	2938.7	6307.37	1903.42	6476.94	3.40279	3454.42	2361.14	0.683513
FGSG_00867	48.79	126.02	131.06	228.06	379.38	389.93	1.02781	173.62	677.6	3.90278
FGSG_00868	1087.37	1264.81	1424.06	1509.83	2113.63	2141.19	1.01304	931.44	2106.01	2.26103
FGSG_00869	5806.48	5700.93	4640.94	5778.29	2574.95	3412.6	1.32531	4023.44	2575.82	0.640203
FGSG_00870	1502.14	1841.22	1760.37	2259.37	3474.5	2804.98	0.807305	1753.5	1869.28	1.06603
FGSG_00871	23339.7	15193.9	10844.9	7953.15	9726.75	6831.33	0.702324	20890.9	6956.3	0.332982
FGSG_00872	10599	11926.5	10526.2	8368.08	12180.8	7931.18	0.651121	11204.9	14703	1.3122
FGSG_00874	6924.46	7759.39	5952.71	6670.37	6069.41	7547.83	1.24359	6618.91	4574.63	0.691146
FGSG_00875	8789.41	7482.29	5178.22	3238.91	5261.81	4868.68	0.925286	10114.6	3989.08	0.394389
FGSG_00876	23.4	51.57	158.89	732.4	182.67	2736.99	14.9832	807.06	3488	4.32186
FGSG_00877	3070.9	1791.18	852.09	1016.26	1376.45	1686.76	1.22544	3972.5	2230.21	0.561412
FGSG_00878	256.74	418.28	1425.76	2567.68	883.73	701.09	0.793331	2000.27	6262.73	3.13094
FGSG_00880	203.49	179.04	217.48	280.92	583.08	301.39	0.516893	197.66	382.89	1.93711
FGSG_00882	3130.19	3480.09	2613.96	2409.67	1238.63	2040.05	1.64702	2352.4	3524.81	1.49839
FGSG_00883	10882.5	14457.5	17410.6	13545	14334.4	13831.4	0.964911	10933.1	7933.31	0.725621
FGSG_00884	5251.56	6625.79	6374.47	4482.69	5661.29	7416.89	1.31011	4414.57	7987.85	1.80943
FGSG_00885	249.72	238.02	944.9	195.8	1231.26	854.76	0.694216	3360.54	3199.61	0.952112
FGSG_00886	10735.6	12724.9	11105.6	11275.2	15467.4	16056.9	1.03811	13634.6	13963.7	1.02413
FGSG_00887	8974.2	8133.29	7642.95	7580.09	8070.88	7250.04	0.898296	8481.22	8358.03	0.985475
FGSG_00890	3022.89	4342.09	4845.69	2344.36	2799.33	2529.62	0.903652	1919.6	1770.74	0.922453
FGSG_00891	10.42	5.38	1	5.41	18.93	20.64	1.09033	14.27	1	0.0700771
FGSG_00892	4290.37	2175.38	1052.99	1035.57	1347.47	1709.59	1.26874	4048.25	750.32	0.185344
FGSG_00893	5383.48	5702.3	6726.51	3789.08	5127.41	4584.97	0.894208	1516.17	7447.29	4.91191
FGSG_00894	92703	68519	51651.5	45230.6	33335.8	32010.5	0.960243	57028.6	53451.3	0.937272
FGSG_00895	14.3	11.82	16.01	80.22	170.61	110.53	0.647852	15.66	198.63	12.6839
FGSG_00896	1185.91	1185.45	1114.76	1234.51	490.84	1020.16	2.0784	274.04	285.2	1.04072
FGSG_00897	205.37	307.15	342.39	241.67	222.44	319.44	1.43607	377.41	917.51	2.43107
FGSG_00898	9171.31	16157.7	19936.9	34146	33714.8	32015.5	0.949596	19790.5	22947.7	1.15953
FGSG_00900	2747.82	5953.69	9717.52	31236.8	13629.2	26785.5	1.96531	8839.55	21354.6	2.4158
FGSG_00901	7959.39	10329	9556.46	6063.86	3728.44	4356.36	1.16841	3607.88	7143.25	1.9799
FGSG_00902	8829.16	9006.53	7277.36	6092.44	6870.48	9529	1.38695	12112	11911.6	0.983454
FGSG_00903	2794.9	2742.56	2006.11	1453.18	2609.82	2321.49	0.889521	4036.5	2206.44	0.546622
FGSG_00904	11894.2	11531.6	9326.39	12600.2	19866.9	13544.8	0.681776	19711.7	14924.7	0.757153
FGSG_00905	3802.83	3799.43	2969.94	3037.31	2310.23	2343.09	1.01422	3041.09	2413.25	0.793548
FGSG_00906	7671.33	6260.13	5633.43	4802.12	9473.74	8915.51	0.941076	6828.83	5485.13	0.803231
FGSG_00907	2822.88	3651.72	3262.48	3711.47	3333.76	3194.72	0.958293	3246.79	4571.14	1.4079
FGSG_00908	6756.01	8200.19	8478.74	7484.44	13702.6	13514.2	0.986246	11886.6	19218.6	1.61683
FGSG_00910	2706.38	3419.96	3163.78	1914.4	1787.4	2491.36	1.39385	2097.17	748.27	0.3568
FGSG_00911	3946.83	5095.21	4180.22	7049.96	10804.2	7871.11	0.728525	7305.36	3048.09	0.41724
FGSG_00912	2782.14	3689.9	3907.63	8432.68	5307.65	7443.36	1.40238	2093.66	3885.02	1.85561
FGSG_00913	4375.47	2097	1050.93	762.86	1064.02	1320.28	1.24084	5853	4260.61	0.727936
FGSG_00914	2605.46	2288.91	2031.06	1471.35	1492.01	1661.18	1.11338	2743.15	3084.39	1.1244
FGSG_00915	1827.08	1765.38	1222.04	1366.14	1146.92	1901.34	1.65778	1182.53	739.67	0.625498
FGSG_00916	5396.27	5340.84	4929.83	5413.95	4628.04	5909.92	1.27698	4033.92	1884.75	0.467225
FGSG_00917	73408.6	139572	318550	178144	911077	467780	0.513436	67489.2	351344	5.20593
FGSG_00919	237.65	258.45	147	214.37	309.11	335.5	1.08537	188.31	260.57	1.38373
FGSG_00920	11.93	28.76	31.16	76.41	262.83	265.23	1.00913	27.21	193.29	7.10364
FGSG_00921	137824	77759.2	48968.9	35488.4	58373.7	39461.7	0.676019	200210	29365	0.146671
FGSG_00923	3435.22	4359.12	3379.04	1901.71	2234.56	2479.66	1.10969	1166.76	1012.15	0.867488
FGSG_00924	1858.3	3902.9	3794.93	5271.15	8212.96	5838.75	0.710919	3623.61	2957.22	0.816098
FGSG_00925	4930.58	6291.94	6996.2	8419.67	4761.7	6433.8	1.35116	1389.43	2647.95	1.90578
FGSG_00926	6560.18	9218.18	10605.9	15113.7	12508.5	13397.6	1.07108	5638.07	8144	1.44447
FGSG_00927	242.05	138.2	206.76	19.85	13.49	87.72	6.50259	1	1	1
FGSG_00928	85.78	47.72	35.08	32.56	31.29	93.38	2.98434	22.58	22.91	1.01461
FGSG_00930	6003.25	6241.17	5398.92	5364.89	12279.8	9090.78	0.740303	7039.7	4702.41	0.667984
FGSG_00932	4039.73	4488.63	4262.18	4423.15	2867.51	5085.5	1.77349	2964.12	1271.15	0.428846
FGSG_00934	3906.1	4260.14	4358.09	3854.68	3873.15	4786.6	1.23584	4728.68	4498.31	0.951282
FGSG_00935	10702.8	12500.2	11315.3	15298.8	4784.09	7490.27	1.56566	9968.96	11974.8	1.20121
FGSG_00936	8.44	6.54	1	4.38	86.51	21.98	0.254075	5.78	1	0.17301
FGSG_00939	4588.86	4768.31	4476.49	2349.19	1878.6	2031.75	1.08152	1863.41	1557.13	0.835635
FGSG_00940	3271.75	2800.65	1952.46	2267.07	2085.43	1792.31	0.859444	1311.47	1080.52	0.8239
FGSG_00941	10537.3	12238.9	11509.4	12839.1	14062.4	15051.2	1.07031	11675.5	2507.95	0.214805
FGSG_00942	92.79	79.34	68.05	66.47	204.16	353.39	1.73095	271.52	266.63	0.98199
FGSG_00943	174.96	262.93	191.38	74.35	126.64	191	1.50821	108.85	220.9	2.0294
FGSG_00944	54.07	37.24	16.81	6.24	59.19	69.73	1.17807	16.45	41.72	2.53617
FGSG_00945	2761.74	2879.2	2266.48	2203.6	1397.63	2648.78	1.89519	1938.02	1983.91	1.02368
FGSG_00946	4094.25	4050.46	3200.88	3189.4	2722.06	2932.04	1.07714	2454.98	1263.04	0.514481
FGSG_00947	3855.04	4692.36	4739.51	9629.92	24287.9	11498.6	0.473428	13875.4	6652.85	0.479471
FGSG_00949	5373.91	5578.42	5178.39	5266.68	5069.89	4054.74	0.799769	1104.31	3744.97	3.39123
FGSG_00950	12150.4	12246.3	11900.5	9766.47	10356.3	11689	1.12869	11402.4	9128.91	0.800617
FGSG_00951	7616.56	8037.04	6855.14	9199.01	6542.26	5052.81	0.772334	2733.33	3345.95	1.22413
FGSG_00952	304.88	458.35	437.49	515.63	549.67	1693.75	3.08139	192.59	379.99	1.97305
FGSG_00955	15589.8	15004.1	13656.8	15932	13331.3	10898.7	0.817527	12806.9	8035.43	0.627432
FGSG_00956	1468.61	2198.1	1546.46	1208.35	850.34	1873.22	2.20291	581.87	429.4	0.737966
FGSG_00957	1884.94	2309.25	2204.75	3766.42	3276.66	3159.89	0.964363	1589.4	1663.59	1.04668
FGSG_00959	4253.68	3681.22	2977.63	3547.23	2256.05	2862.39	1.26876	4535.24	2214.77	0.488347
FGSG_00960	1299.12	1390.33	1151.91	1960.1	2231.19	1168.04	0.523505	791.52	475.8	0.601122
FGSG_00961	2014.48	1221.65	569.64	596.4	590.57	622.66	1.05434	3332.34	1632.73	0.489965
FGSG_00964	4541.57	4171.16	3790.7	3550.24	4216.6	4342.99	1.02997	3681.07	5360.67	1.45628
FGSG_00965	204.01	225.48	167.27	160.16	234.27	310.75	1.32646	162.34	214.14	1.31908
FGSG_00966	361.83	363.06	418.33	388.22	901.15	933.57	1.03598	183.42	785.83	4.28432
FGSG_00967	4624.59	4848.31	4683.92	5028.23	5847.14	6693.52	1.14475	2905.28	2721.4	0.936708
FGSG_00968	4927.36	5394.1	5014.3	6672.27	4751.69	5687.4	1.19692	2043.89	5398.45	2.64126
FGSG_00969	19592.1	12820.7	8923.3	11843.2	10374.1	8794.31	0.847716	21220.1	4793.08	0.225875
FGSG_00970	1290.27	1359.49	1171.09	1466.54	1707.23	2139.51	1.25321	1026.97	977.63	0.951956
FGSG_00971	5296.04	7351.26	5965.5	9310.48	2304.19	7174.99	3.11389	1513.9	2482.19	1.6396
FGSG_00972	1504.35	1429.65	1190.38	1564.67	1215.23	1993.33	1.64029	1109.32	1894.35	1.70767
FGSG_00973	967.31	932.65	664.07	622.52	3429.21	3563.38	1.03913	2680.8	1856.58	0.692547
FGSG_00974	2124.63	2444.64	2220.96	1993.55	2395.37	1800.92	0.751834	2297.03	1313.48	0.571817
FGSG_00975	3071.74	3194.2	2288.52	2376.66	1970.31	2878.39	1.46088	1872.22	1041.86	0.556484
FGSG_00977	8.68	4.48	9.72	6.76	304.54	25.53	0.0838314	1	30.14	30.14
FGSG_00979	66388.6	151453	376203	450147	363848	293018	0.805331	27781.1	181974	6.55027
FGSG_00980	14.79	22.93	37.26	99.89	173.6	746.54	4.30035	81	1	0.0123457
FGSG_00982	892.67	913.81	989.98	1103.46	921.55	1051.26	1.14075	771.83	2453.52	3.17883
FGSG_00983	2601.02	3137.4	3396.49	2808.39	2477.82	3859.91	1.55778	2800.79	773.43	0.276147
FGSG_00984	2979.78	3916.78	6664.14	4988.43	610.3	3771.9	6.1804	5158.16	1350.03	0.261727
FGSG_00986	2815.49	4546.84	4749.09	4642.37	4681.26	8279.62	1.76867	7973.2	16387.5	2.05532
FGSG_00987	10109.7	15095.9	13848.5	11376.8	3519.22	10046.4	2.85473	8534.69	3715.48	0.435339
FGSG_00989	115.71	183.92	227.72	56.8	60.05	142.08	2.36603	118.35	264.9	2.23828
FGSG_00992	27.24	42.22	55.91	148.57	271.61	426.73	1.57111	329.39	21410	64.9989
FGSG_00993	141.17	166.69	130.42	169.92	115.54	479.9	4.15354	417.11	3112.08	7.46105
FGSG_00994	986.03	1224.05	688.71	347.36	1252.67	886.8	0.707928	14562.9	4166.65	0.286113
FGSG_00995	8260.14	7780.26	6803.09	4335.89	3793.09	3468.55	0.914439	5964.03	5528.88	0.927038
FGSG_00996	3167.44	3763.33	3724.37	6443.16	4482.38	4332.47	0.966556	3603.7	5750.79	1.5958
FGSG_00997	21981.8	19560	14796.4	8118.15	8001.49	8957.58	1.11949	18705.2	12213.5	0.652946
FGSG_00998	50062.9	46386.8	43540.3	28677.9	28261.5	26929.4	0.952866	22053.3	26049.8	1.18122
FGSG_00999	6296.15	8967.17	10806.3	6650.63	9054.53	14252.6	1.57409	3192.54	6361.57	1.99264
FGSG_01000	26504.2	26069.4	18745.6	18926	10529.3	14638.6	1.39027	58806.1	33267.1	0.565709
FGSG_01002	2199.72	2284.01	1647.55	1754.34	2090.57	2246.47	1.07457	1390.74	1086.99	0.781591
FGSG_01003	972.51	1092.73	1143.69	457.37	310.42	1795.84	5.78519	953.84	1229.27	1.28876
FGSG_01005	682.27	671.79	483.09	873.15	253.5	819.07	3.23105	232.17	392.63	1.69113
FGSG_01006	3678.51	1894.64	1404.51	3875.24	889.17	2638.21	2.96705	3459.39	2680.45	0.774833
FGSG_01007	5400.08	5502.38	4139.12	5491.82	5458.23	6926.42	1.26899	3898.89	4485.49	1.15045
FGSG_01008	114720	65995.8	46231.9	50379	57017.5	48928.4	0.858129	163753	63382.3	0.38706
FGSG_01010	2200.64	2279.26	1962.75	2079.28	1517.02	2638.07	1.73898	1628.39	3471.91	2.13211
FGSG_01011	2806.56	2984.63	2366.23	2509.32	1107.85	2205.08	1.99041	2164.67	10982.5	5.0735
FGSG_01012	1775.89	2060.15	1898.17	2876.06	1128.41	2930.12	2.59668	1591.12	588.82	0.370066
FGSG_01013	27146.2	33429.1	31795.9	46111.1	53798.5	26957.7	0.501087	26290.1	20606.9	0.783827
FGSG_01014	85834	93852.2	100173	130526	194036	104213	0.537083	117379	73732.7	0.62816
FGSG_01015	4296.5	5462.79	4778.78	3397.39	1732.5	2270.17	1.31034	4889.01	5635.71	1.15273
FGSG_01016	406956	270989	193377	93459.9	110635	61219.7	0.553347	332791	51953.3	0.156114
FGSG_01017	12323.4	13846.3	14796.1	12007.5	13219	13147.2	0.994568	3907.25	9243.72	2.36579
FGSG_01018	1154.74	1024.86	1467.78	3250.68	7425.36	4302.49	0.579432	2051.28	2260.57	1.10203
FGSG_01019	4107.69	2419.8	1393.1	1536.54	2069.59	1712.95	0.827676	3711.85	2291.88	0.61745
FGSG_01020	7792.52	8857.84	7165.24	8035.06	6305.97	4670.21	0.740601	6208.6	6675.35	1.07518
FGSG_01021	481875	314800	222335	82604.8	126831	87908.2	0.69311	419804	70776.7	0.168595
FGSG_01022	1999.97	2886.53	5006.12	6736.77	7425.22	7848.05	1.05695	1909.79	1772.61	0.92817
FGSG_01023	1375.86	2091.77	3036.12	2608.49	3399.43	3605	1.06047	995.15	4893.56	4.91741
FGSG_01024	2802.4	2520.53	1827.44	1966.26	2145.27	2784.99	1.2982	1434.18	909.54	0.634188
FGSG_01025	3926.03	3564.79	2604.72	2919.71	1538.9	2651.1	1.72272	1412.35	2089.96	1.47977
FGSG_01026	46789.2	83375.8	137345	40632	11711.7	10088.5	0.861408	134639	233120	1.73145
FGSG_01027	1752.88	4472.27	6015.02	6637.21	7706.24	8185.81	1.06223	2799.68	8381.81	2.99385
FGSG_01028	2208.2	3309.54	3520.77	3815.61	2694.35	2621.91	0.973114	819.38	2807.88	3.42683
FGSG_01030	2691.94	2720.61	1900.98	2317.1	843.33	2086.61	2.47425	1802.87	579.51	0.321437
FGSG_01031	18610.8	27182.9	30395.9	30058	23518.1	27549.6	1.17142	30905.6	46237.7	1.49609
FGSG_01032	1392.43	924.82	654.02	923.35	1888.59	1665.17	0.8817	3295.49	1467.65	0.445351
FGSG_01033	14116.4	14613.1	14781.6	9962.38	13103	14889	1.13631	8773.9	14566.8	1.66024
FGSG_01034	109.93	113.57	265.92	5922.86	367.17	6242.07	17.0005	58.24	1280.45	21.9857
FGSG_01035	821.42	848.66	712.1	649.61	452.47	953.27	2.10681	493.83	267.25	0.541178
FGSG_01036	4256.79	4141.39	2817.61	2474.03	1352.14	2019.21	1.49334	1907.41	1953.05	1.02393
FGSG_01037	4577.09	4236.22	5000.83	3922.6	4769.13	3632.62	0.761694	2077.43	2476.99	1.19233
FGSG_01038	1408.62	785.2	713.76	1172.81	1852.15	1313.85	0.709365	1010.32	333.64	0.330232
FGSG_01039	4393.48	10327.9	19649	18343.7	17121.4	10080.6	0.588769	1263.25	3931.24	3.112
FGSG_01040	1307.84	1427.86	1415.39	2370.14	2670.41	2498.61	0.935665	1138.35	1739.06	1.5277
FGSG_01044	6961.18	8114.26	8749.42	8617.43	5908.79	7059.41	1.19473	6736.7	10065.9	1.49419
FGSG_01045	2544.75	2547.81	2122.35	958.32	427.88	428.82	1.0022	650.32	526.28	0.809263
FGSG_01046	1850.34	1987.11	1650.1	1766.24	1857.57	2465.14	1.32708	1201.12	1035.85	0.862403
FGSG_01047	3954.69	4078.37	4683.07	8982.69	8160.16	12942.1	1.58601	5057.85	9287.31	1.83622
FGSG_01049	3580.07	5503.52	4421.91	2508.92	1081.36	2042.01	1.88837	2785.66	2783.78	0.999325
FGSG_01050	2870.69	2642.72	2220.82	1989.25	1500.29	1745.64	1.16354	1615.24	1092.66	0.676469
FGSG_01051	1884.33	2021.85	1816.16	2080.48	2743.61	2455.25	0.894898	1128.71	519.24	0.46003
FGSG_01052	16286.2	17629.6	14995.5	24936.2	24128.3	20778.2	0.861155	17496.6	9407.67	0.537686
FGSG_01053	4250.21	4834.6	3995.77	5738.49	2422.17	3289.76	1.35819	1133.03	2102.43	1.85558
FGSG_01054	716.14	775.76	665.54	674	626.51	867.31	1.38435	213.86	421.95	1.97302
FGSG_01055	7374.59	8828.11	7409.69	8774.97	6457.98	7896.79	1.2228	6030.01	3137.77	0.520359
FGSG_01056	2057.39	3193.36	3498.96	5490.59	5367.48	3856.63	0.718518	2251.01	5732.46	2.54662
FGSG_01057	3507.04	4389.23	3831.42	4101.21	2557.72	3844.99	1.50329	2899.55	2701.99	0.931865
FGSG_01058	148.31	160.15	184.76	118.37	106.84	29.03	0.271715	57.34	23.27	0.405825
FGSG_01059	24493.6	12458	5986.02	4167.87	5813.93	6047.93	1.04025	24059.4	2600.41	0.108083
FGSG_01060	131.67	105.5	252.65	2333.53	107.44	245.25	2.28267	73.56	37.32	0.507341
FGSG_01061	7.34	7.59	1	10.17	12.58	21.1	1.67727	147.43	1	0.00678288
FGSG_01062	3572.68	3194.97	2266.37	2807.74	2906.57	3603.3	1.23971	2371.69	1442.13	0.60806
FGSG_01063	2511.15	2539.91	1823.4	3353.68	2418.03	3796.24	1.56997	3985.78	1611.89	0.40441
FGSG_01064	3168.89	3730.66	4234.92	4169.79	4331.84	4869.37	1.12409	5982.18	3434.1	0.574055
FGSG_01065	1342.3	1447.48	1165.93	2092.89	3277.79	2500.22	0.762776	1952.03	932.11	0.477508
FGSG_01066	243.69	208.06	142.06	122.17	264.99	486.52	1.83599	180.67	517.07	2.86196
FGSG_01067	959.14	884.41	591.32	520.89	390.98	600.58	1.53609	583.89	274.66	0.470397
FGSG_01068	63557.8	73652.2	68580.5	51048.8	9756.37	26158.6	2.68118	12886.4	12253.2	0.950865
FGSG_01069	7957.44	6274.03	5302.09	4180.89	2667.07	3835.02	1.43792	2830.21	4497.69	1.58917
FGSG_01070	7926.95	13285.6	19836	26209.8	10720.5	13583.9	1.26709	13242.4	42511.3	3.21024
FGSG_01072	2735.71	6871.84	15140.1	7382.55	1074.27	464.43	0.432321	481.73	611.02	1.26839
FGSG_01076	435.07	487.91	345.45	166.09	317.74	261.48	0.822937	111.97	1	0.00893096
FGSG_01081	466882	345333	250710	106554	119236	76622.4	0.642609	319116	55622.4	0.174301
FGSG_01083	5105.76	6369.65	7729.09	11538.7	8183.95	8826	1.07845	4092.05	5643.77	1.3792
FGSG_01084	15305.4	14164.9	11741.2	5625.75	3117.76	2106.17	0.675539	2276.2	743.3	0.326553
FGSG_01085	13340.7	12892.9	12866.7	13530.2	17526.9	15145.9	0.864151	9286.63	11429.2	1.23072
FGSG_01086	8615.72	7362.33	8494.64	12186.5	11069.8	8253.58	0.745598	11646.2	4756.06	0.408378
FGSG_01087	519.77	576.49	427.77	262.01	508.79	356.52	0.700721	523.09	477.7	0.913227
FGSG_01088	79.74	1117.75	976.47	3642.1	9105.04	757.86	0.0832352	1169.63	562.01	0.480502
FGSG_01089	5.13	37.13	11.49	149.31	165.15	126.98	0.768877	28.11	1	0.0355745
FGSG_01091	3941.2	2735.35	2012.39	2604.92	2399.61	2470.88	1.0297	2468.34	761.28	0.308418
FGSG_01092	2935.58	3270.38	2810.27	3209	2452.14	2721.84	1.10999	3349.73	4314.75	1.28809
FGSG_01094	14505.6	12911	8668.24	8202.26	7566.21	8892.08	1.17524	8468.34	11019.4	1.30125
FGSG_01095	3743.43	4623.85	4788.83	8651.24	3657.47	4874.54	1.33276	1064.97	3157.48	2.96485
FGSG_01096	6802.85	6217.44	3915.74	3099.54	2808.8	3617.54	1.28793	2695.95	1510.69	0.560355
FGSG_01097	2136.62	2443.27	1746.51	1676.31	1928.06	2891.22	1.49955	2955.42	1506.17	0.50963
FGSG_01098	6502.42	6368.83	5627.59	5359.31	5305.26	7820.63	1.47413	3168.58	6854.02	2.16312
FGSG_01099	113071	76396.1	58472.8	72461.8	53621	49310.9	0.919619	133521	50192	0.375912
FGSG_01100	8776.65	11413	8371.46	15528.3	8215.07	11014.7	1.34079	5537.13	4215.52	0.761319
FGSG_01101	2485.26	1484.67	871.27	731.98	824.58	831.67	1.0086	1756.98	535.31	0.304676
FGSG_01102	7567.21	3409.79	1808.04	1183.9	2227.58	1562.65	0.701501	9229.7	2830.84	0.30671
FGSG_01103	3631.8	3724.43	3069.19	3754.51	2934.34	3566.5	1.21544	1967.3	3095.74	1.5736
FGSG_01104	14298.7	11378.8	8877.39	6831.72	6361.61	5908.27	0.928738	9286.96	4123.93	0.444056
FGSG_01105	12245.1	7201.48	3830.41	3027.38	4555.95	4710.89	1.03401	11871.7	4252.24	0.358182
FGSG_01106	6181.88	6841.36	6200.55	6937.36	5532.76	8593.86	1.55327	4017.07	2808.09	0.699039
FGSG_01107	447.57	651.65	949.96	951.33	1164.26	1522.94	1.30808	778.21	1553.98	1.99686
FGSG_01108	370.9	383.2	492.84	2309.45	4389.32	4590.77	1.0459	73.74	1884.92	25.5617
FGSG_01109	2027.69	2396.62	2356.47	3460.4	3457.66	2823.43	0.816572	1487.95	1199.96	0.806452
FGSG_01111	33690.3	39077.6	33064.1	46780.7	22607.7	25433.7	1.12501	14782.4	26821.2	1.8144
FGSG_01112	3449.43	3698.26	2757.93	3615.56	2322.91	3801.51	1.63653	3184.99	992.1	0.311492
FGSG_01114	153.42	168.74	155.1	478.1	236.24	427.16	1.80816	135.48	40897	301.868
FGSG_01115	1322.43	1895.3	1918.73	1727.47	714.86	834.5	1.16736	134.07	3061.02	22.8315
FGSG_01116	4766.36	5172.38	4509.91	4699.7	5072.14	9019.41	1.77823	4469.87	3858.38	0.863197
FGSG_01117	2929.13	3084.23	2889.47	3123.44	5206.46	4931.07	0.947106	1640.31	2891.37	1.7627
FGSG_01118	36816.9	32544.8	26844.9	20916.7	10138.6	11658.5	1.14991	9578.43	12738.8	1.32995
FGSG_01119	28917.7	30380.6	28225.2	21009.9	15170.2	16340.7	1.07716	15366.6	16516.7	1.07484
FGSG_01120	3568.45	4629.15	7915.73	3285.02	1399.6	2636.16	1.88351	8578.95	3365.21	0.392264
FGSG_01121	10386	8113.35	6381.01	4895.75	5704.75	6216.78	1.08976	5900.5	7398.3	1.25384
FGSG_01122	5263.32	5896.57	3926.71	4404.23	2085.12	4344.03	2.08335	3615	1535.01	0.424622
FGSG_01123	15820	21336.9	20443.2	21298.8	20615.7	22503.8	1.09159	9259.31	12793.9	1.38173
FGSG_01124	3630.73	3976.75	3532.16	5279.91	5520.83	5397.8	0.977715	3213.29	4928.7	1.53385
FGSG_01125	13519.1	12078	9025.4	8213.08	6035.96	8285.02	1.37261	5744.76	2962.98	0.515771
FGSG_01126	17.73	12.21	27.78	557.42	48129.1	5285.52	0.10982	2527.03	18402.3	7.28219
FGSG_01127	40.83	42.18	38.84	89.06	744.42	432.87	0.581486	50.29	226.8	4.50984
FGSG_01128	6720.92	3254.6	1518.52	1165.11	2117.01	2021.85	0.95505	9476.44	1947.24	0.205482
FGSG_01129	22936	21766	16684.1	12104.1	9588.71	10021.2	1.0451	8946.96	10680.6	1.19376
FGSG_01130	8381.38	4436.44	2182.99	1985.98	2578.71	2404.76	0.932544	7322.2	1270.49	0.173512
FGSG_01131	13559.5	12805.4	11300.8	9128.31	7217.98	6049.6	0.838129	4295.16	10448.5	2.43263
FGSG_01132	420.79	451.84	340.01	742.81	267.18	667.58	2.49862	236.2	82.08	0.347502
FGSG_01133	8897.04	9893.52	10115.7	8758.18	10897.9	6681.16	0.61307	5033.37	5096.7	1.01258
FGSG_01134	18989.6	9808.59	5276.4	11274.2	8644.99	7357.36	0.851055	24399.2	8283.9	0.339516
FGSG_01135	22374.8	12368.5	6956.42	5705.64	6636.31	6116.42	0.92166	21681.3	7613.99	0.351177
FGSG_01136	22341.1	18322	12123.6	11907.3	5995.62	5816.77	0.97017	15418.2	7854.57	0.509435
FGSG_01137	2002.38	2390.81	2035.89	3849.82	3144.43	2941.89	0.935588	1557.58	453.41	0.291099
FGSG_01138	4171.08	4985.87	5410.77	4821.22	4770.82	4708.41	0.986918	4968.76	5640.37	1.13517
FGSG_01139	733.9	4876.65	4911.52	4729.63	1404.61	2570.1	1.82976	270.35	189.19	0.699797
FGSG_01140	315.56	938.96	769.99	1094.81	191.46	654.45	3.41821	69.11	87.65	1.26827
FGSG_01141	13898.1	7624.73	5982.4	10141.5	678.11	2848.47	4.2006	1843.97	1390.89	0.754291
FGSG_01142	3325.28	4882.07	4515.18	8178.01	3773.91	4928.28	1.30588	3590.77	1504.11	0.418882
FGSG_01143	146.86	139.75	121.12	96.35	123.47	169.17	1.37013	296.22	536.75	1.812
FGSG_01144	1834.1	2174.36	1868.98	2450.8	1637.87	2263.23	1.38181	3207.91	1893.74	0.590335
FGSG_01145	699.27	1030.96	791.14	702.8	297.6	210.6	0.707661	269.02	157.49	0.585421
FGSG_01146	6.13	17.74	16.47	63.69	5906.64	131.32	0.0222326	10.07	1	0.0993049
FGSG_01148	177.65	261.65	283.46	133.49	195.41	267.48	1.36881	206.94	419.96	2.02938
FGSG_01149	1864.8	3217.21	3590.09	831.17	282.03	1227.98	4.35408	782.12	1003.83	1.28347
FGSG_01150	2275.67	3778.49	5571.76	7196.08	2121.2	1477.39	0.696488	1620.44	1319.63	0.814365
FGSG_01151	5887.17	4996.12	6601.62	6636.95	6900.41	7443.05	1.07864	2122.27	3336.35	1.57207
FGSG_01152	8773.95	11472.5	12874.8	13495	15039.3	13060.6	0.868435	6571.37	7464.14	1.13586
FGSG_01153	6118.67	7578.88	8214.44	4865.08	6058.01	6685.56	1.10359	6463.74	3356.84	0.519334
FGSG_01154	476497	316960	221498	96961.1	129623	72004.2	0.55549	515048	103421	0.200798
FGSG_01155	6232.33	7835.94	8119.85	6066.04	6568.08	8116.58	1.23576	6652.97	9194.69	1.38204
FGSG_01156	2760.56	2700.02	1899.86	2814.33	1897.2	3334.53	1.75761	2528.14	1298.44	0.513595
FGSG_01157	2562.48	2437.69	1992.25	2547.08	1568.13	2891.08	1.84365	1661.91	903.4	0.543591
FGSG_01158	15070.4	18158.5	12502.4	11785.5	6251.57	4443.13	0.710722	30279.1	122559	4.04764
FGSG_01159	1083.43	616.98	438.92	473.67	542.15	83.28	0.153611	475.39	326.77	0.687372
FGSG_01160	13229	15124	16076.7	19172.2	24764	22872.8	0.923632	16308.7	25309.3	1.55189
FGSG_01161	1997.69	2266.21	2305.98	2460.04	2011.88	2476.61	1.23099	1734.32	1006.73	0.580475
FGSG_01162	5584.15	6307.19	5315.26	9152.14	4755.07	7373.82	1.55073	1671.77	2713.49	1.62312
FGSG_01163	17831.6	28134.4	31992.6	18211.4	8269.84	16182.6	1.95683	13997	10469.5	0.747982
FGSG_01164	9871.95	12100.6	15106.6	15495.7	9950.38	13972.6	1.40423	3441.27	17992.7	5.22851
FGSG_01165	958.19	1167.64	895.06	1260.38	545.95	981.63	1.79802	518.51	506.32	0.97649
FGSG_01166	4578.22	5916.35	5688.59	2930.41	2700.06	3039.06	1.12555	2582.5	750.74	0.290703
FGSG_01167	2432.22	1943.87	1260.76	1596.58	3029.88	2427.95	0.801335	1851.62	1732.26	0.935538
FGSG_01169	3748.88	3707.45	3459.38	5039.81	18960.9	2704.54	0.142638	6658.88	2342.59	0.351799
FGSG_01170	10643.5	12665.6	12674.9	17670.6	23188.2	14085.8	0.607454	8805.66	6593.67	0.748799
FGSG_01171	14.6	56.56	32.68	24.64	116.85	252.17	2.15807	394.61	760.27	1.92664
FGSG_01172	1243.62	1327.14	1506.49	1824.86	2782.7	2837.68	1.01976	5153.85	5400.14	1.04779
FGSG_01174	7881.08	9021.93	8949.88	8399.6	8636.74	7947.15	0.920156	2874.73	5030.83	1.75002
FGSG_01175	6988.92	3464.85	1547.19	1196.91	1643.66	1548.52	0.942117	11834.4	2836.37	0.239673
FGSG_01176	5707.15	5811.33	5277.45	3298.93	8362.23	7344.1	0.878247	4931.3	3914.66	0.793839
FGSG_01177	29078	8066.2	4728.87	11295	19065	13725.5	0.719933	6977.38	10748.4	1.54046
FGSG_01179	32735.9	41776	41446.5	73664.5	22122.7	32546.2	1.47116	50622.1	27203.3	0.53738
FGSG_01181	2535.79	4036.16	6078.39	8548.81	8019.74	5148.78	0.642013	4371.08	627.64	0.143589
FGSG_01182	5712.04	5567.87	4158.48	4006.26	3211.56	4382.54	1.36461	4201.37	4759.8	1.13292
FGSG_01183	12555	17670	19209.6	21318	16886.9	18245.2	1.08043	14469	6575.02	0.454421
FGSG_01184	4232.44	2967.91	2123.72	2277.34	2815.97	2809.97	0.997869	2145.32	1145.71	0.534051
FGSG_01185	9339.07	4017.9	1993.15	1915.64	3638.98	2964.21	0.814572	13234.1	2961.42	0.223772
FGSG_01186	599.77	489.55	407.02	421.88	527.03	434.67	0.824754	262.86	437.26	1.66347
FGSG_01187	5052.42	4562.29	3476.12	3724.09	3096.61	5179.05	1.67249	4360.13	2378.61	0.545536
FGSG_01188	9684.67	10045.4	8677.05	7916.07	11888.1	5360.96	0.450952	6051.23	2631.94	0.434943
FGSG_01189	7743.26	6277.42	4354.97	3900.19	3964.71	3606.98	0.909771	5860	3616.17	0.617094
FGSG_01190	3700.39	4020.83	3340.74	2408.81	2313.76	2533.75	1.09508	2619.69	3968.03	1.51469
FGSG_01191	18901.5	20837	22168.2	19261.4	5631.32	7177.62	1.27459	11513.1	3346.79	0.290695
FGSG_01192	408.77	448.07	345.94	357.29	291.97	224.41	0.768606	286.56	207.7	0.724805
FGSG_01193	7518.36	8058.21	6109.64	4371.11	6886.66	7775.69	1.12909	7800.02	4126.05	0.528979
FGSG_01194	1512.43	1560.6	1635.24	1563.09	1464.67	1782.74	1.21716	1060.68	996.87	0.93984
FGSG_01195	77433.2	77555.7	82080.4	52807.1	40422.8	52973.9	1.3105	117508	137770	1.17243
FGSG_01196	145.04	201.61	192.99	194.22	652.69	622.76	0.954144	87.7	153.71	1.75268
FGSG_01197	15259.8	12604.5	10575.3	9475.55	5853.16	6297.84	1.07597	3246.45	1841.15	0.567127
FGSG_01198	12449.4	15812.1	16238.4	14605	15550	14695.1	0.945024	9353.24	11991.4	1.28205
FGSG_01199	16735.3	17584.7	16701	17600	30427.5	29083.8	0.955838	35793.1	29126.3	0.813742
FGSG_01200	14113	15582	15702.4	20940.8	19312.5	19571.6	1.01342	13455.1	16883.8	1.25482
FGSG_01201	22895.1	18787.9	14925.7	17705.8	16394.6	13663.8	0.833434	12334.5	5822.03	0.47201
FGSG_01202	1315.51	1352.9	1097.57	1645.4	985.72	1306.05	1.32497	825.94	1005.69	1.21763
FGSG_01203	20510.9	18258.7	14460.9	12063.7	10632.1	10973.1	1.03207	14601.9	10473.7	0.717288
FGSG_01204	3400.11	3646.07	3662.03	3377.64	2284.62	2929.89	1.28244	1513.5	380.14	0.251166
FGSG_01205	280.87	677.09	915.78	769.54	4821.34	8400.49	1.74236	3476.56	4013.85	1.15455
FGSG_01206	3420.9	3965.75	3511.37	4001.06	5328.45	5515.04	1.03502	3751.62	4200.83	1.11974
FGSG_01207	12343.3	12129.8	10241.2	8915.79	7009.88	8878.26	1.26654	2280.5	4382.61	1.92178
FGSG_01208	3114.54	3449.77	2207.43	4809.85	2073.58	3419.47	1.64907	3466.35	1521.67	0.438983
FGSG_01209	3052.43	3440.96	2866.97	1828.59	1421.98	1687.95	1.18704	1460.62	1330.55	0.910949
FGSG_01210	2997.02	2499.66	1865.48	1918.37	1129.92	1981.48	1.75365	2254.3	1051.95	0.466642
FGSG_01211	9020.56	9745.85	7937.39	7573	8317.16	10880.4	1.30819	6103.06	2516.85	0.412391
FGSG_01212	1461.11	1541.96	1228.47	1207.24	852.34	1086.53	1.27476	614.3	285.81	0.465261
FGSG_01213	1686.2	1907.77	2981.52	16934.9	640.89	11374.4	17.7479	495.56	14869.9	30.0063
FGSG_01214	1169.63	1287.91	1383.22	1828.8	4856.67	1315.23	0.270809	1996.88	2308.37	1.15599
FGSG_01215	17121.8	22901.5	21777	24113.6	26017.6	17841.3	0.68574	17872.4	15702.3	0.878581
FGSG_01216	3584.86	3905.23	4005.35	4317.17	3514.42	4851.55	1.38047	1796.09	2031.53	1.13108
FGSG_01217	13397.3	11302.6	10169.6	16172.2	9069.18	11586.1	1.27753	17604.4	2667.97	0.151552
FGSG_01219	4291.36	5118.07	6656.91	10854.7	10525.7	9531.96	0.905589	6904.84	7885.92	1.14209
FGSG_01220	8680.62	8504.2	7775.52	7182.92	7104.08	11538	1.62414	6367.84	7565.96	1.18815
FGSG_01221	2450.74	2976.21	4266.06	3099.99	2497.14	1759.14	0.704462	1052.34	5163.43	4.90662
FGSG_01222	7241.69	8912.25	8178.36	8106.02	5501.42	5744.61	1.0442	3172.23	4972.95	1.56765
FGSG_01223	501.41	548.07	976.04	1202.7	1452.19	2260.24	1.55644	490.68	1379.29	2.81098
FGSG_01224	2976.53	4849.74	31212.1	29787.9	41982.2	64736.9	1.54201	35988.9	62507.5	1.73686
FGSG_01225	2095.15	2698.21	3281.21	4254.87	3188.04	3440.06	1.07905	3133.79	2511.94	0.801566
FGSG_01226	13748.8	16236.5	17339.6	15647.4	15843.3	14476.4	0.913726	7805.37	14955.7	1.91608
FGSG_01227	10373.8	10870.9	9878.75	7573.35	7168.82	7163.95	0.999321	7572.62	4345.08	0.573788
FGSG_01228	13192	16738.5	22329.6	25426.6	24539.6	29676.6	1.20934	15669.3	68666.9	4.38225
FGSG_01229	31245.8	32075.7	21810.2	15166.7	8944.49	11172.5	1.24909	15221.1	10232.5	0.672257
FGSG_01230	107.09	120.02	260.05	1065.26	8559.33	11567.2	1.35142	1078.21	13562.3	12.5785
FGSG_01231	4403.7	6386.77	6124.59	4781.69	3710.89	3967.64	1.06919	2283.3	3357.2	1.47033
FGSG_01232	10081.4	12480.2	12182.3	10191.2	10156.2	7614.21	0.749707	7398.04	4777.05	0.645718
FGSG_01233	2740.54	2551.73	2380.84	2707.39	2349.55	2019.55	0.859548	1726.78	1897.02	1.09859
FGSG_01234	2530.85	2632.22	2476.79	5261.21	1584.53	4039.55	2.54937	1105.1	804.56	0.728043
FGSG_01235	2383.7	3911.54	9063.48	4763.41	2546.96	4592.41	1.80309	1089.72	2989.83	2.74367
FGSG_01236	8437.87	9502.42	10234.4	12724.6	25135.3	21303.5	0.847551	15094.5	18262.2	1.20986
FGSG_01237	5297.05	5497.77	5045.67	4360.3	3935.65	5269.78	1.33899	3459.8	4027.71	1.16415
FGSG_01238	79336.8	54295.1	38650.4	15941	51982.3	38678.4	0.74407	371981	56253.1	0.151226
FGSG_01239	310.81	209.8	204.09	292.72	471.02	528.9	1.12288	272.26	230.22	0.845589
FGSG_01240	1133.65	1444.07	2059.57	3751.08	2283.89	3989.87	1.74696	897.83	5255.92	5.85403
FGSG_01241	60788.8	55440.2	54469.4	61187.4	73565.8	42313.6	0.575181	61263.8	28522.8	0.465573
FGSG_01242	8153.22	10270.6	10480.4	7604.48	13461.6	5546.86	0.412051	14158.4	11677.2	0.824756
FGSG_01243	1030.58	1371.52	1357.03	2195.58	2048.44	1730.2	0.844643	1494.71	941.54	0.629915
FGSG_01244	7665.49	8804.45	5962.15	6426.31	5181.06	10087.8	1.94706	5450.85	3054.71	0.56041
FGSG_01245	8578.98	14236.5	20583.7	18799.9	16994.7	14664.3	0.862875	9961.22	8862.15	0.889665
FGSG_01247	29279.5	28267.1	29868.1	26514.1	24726.2	23565.2	0.953046	19871.6	17379.3	0.874583
FGSG_01248	22671.2	19110.8	13758.6	13587.5	10265.1	9968.55	0.971107	11384.7	6595.65	0.579345
FGSG_01249	1441.86	2472.28	3318.61	8056.32	13514.7	15748.5	1.16529	12190.6	5229.49	0.428977
FGSG_01250	5154.43	11700	18581.1	1469.82	738.55	910.62	1.23298	3922.44	4334.3	1.105
FGSG_01251	2170.87	1427.08	843.57	799.76	776.85	748.65	0.9637	1259.75	263.56	0.209216
FGSG_01253	85.99	122.16	174.45	78.16	387.97	590.05	1.52087	132.41	149.28	1.12741
FGSG_01254	2158.26	1807.35	1442.48	1718.97	2597.65	2565.56	0.987647	2052.86	1537.68	0.749043
FGSG_01255	1750.33	2280.01	2161.61	3238.53	3280.27	4399.35	1.34115	1007.8	2921.74	2.89913
FGSG_01256	3534.31	3464.58	2576.04	4805.35	4074.07	4197.39	1.03027	6801.18	7771.83	1.14272
FGSG_01257	2958.58	3240.23	2818.44	3142.27	3478.77	2706.81	0.778094	2273.98	1633.66	0.718414
FGSG_01261	900.53	1003.6	938.3	1098.79	740.29	1042.66	1.40845	236.58	48.01	0.202933
FGSG_01263	2876.35	3277.76	3357.14	3253.42	6178.86	5692.53	0.921291	2795.91	3821.64	1.36687
FGSG_01264	1705.18	2021.32	1777.52	2039.83	4728.43	3345.49	0.707527	1365.61	1626.23	1.19085
FGSG_01265	5182.9	5660.98	5092.86	7706.38	7231.47	6031.85	0.834111	8202.41	4757.9	0.580061
FGSG_01266	36.48	68.59	84.1	164.44	443.58	1639.86	3.69688	119.82	709.21	5.91896
FGSG_01267	44842.1	79178.7	116714	181239	39743.5	77226.1	1.94311	11084.1	53888.4	4.86179
FGSG_01268	3271.17	3118.54	3567.08	1647.9	4964.86	8627.45	1.7377	25441.6	23917.7	0.940104
FGSG_01269	33.65	11.59	41.85	69.9	82.45	102.4	1.24196	255.86	207.7	0.811772
FGSG_01270	4694.87	4163.37	3306.19	3715.11	2554.21	2411.44	0.944104	1892.06	2580.96	1.3641
FGSG_01271	2759.46	3101.93	2521.96	3454.39	1448.52	3310.87	2.28569	2176.11	664.97	0.305577
FGSG_01273	2467.94	2935.74	3014.71	3124.28	4904.93	3018.41	0.615383	2976.4	1220.8	0.41016
FGSG_01274	4708.18	5083.2	3871.49	5613.7	12781.6	5311.72	0.415576	5860.33	4968.13	0.847756
FGSG_01276	5345.14	5849.44	5192.29	5830.42	7370.61	6959.32	0.944199	7965.84	7271.26	0.912805
FGSG_01277	13892.3	18368.3	18647	16897.6	6438.63	14377.8	2.23306	7840.79	6426.41	0.819613
FGSG_01278	198611	135215	110815	41399.8	80786.7	51143	0.633062	376884	65489	0.173764
FGSG_01279	9219.08	15196.2	14403.9	22284.2	12504.1	16747.4	1.33936	5925.56	9884.89	1.66818
FGSG_01280	2069.85	1854.89	1700.76	1836.88	1662.59	2323.9	1.39776	2590.24	1732.85	0.668992
FGSG_01281	4408.68	4140.46	3362.61	3919.48	2549.86	2863.49	1.123	1976.98	1079.2	0.545883
FGSG_01282	8776	7422.13	5380.47	5597.01	3820.69	6208.92	1.62508	6387.3	3490.17	0.546423
FGSG_01283	7657.04	7935.35	10143.4	4638.59	7237.97	13973.1	1.93053	4397.22	35015.3	7.96304
FGSG_01284	404.51	364.69	573.88	2658.91	2358.3	447.14	0.189603	31.74	447.29	14.0923
FGSG_01285	5362.16	3379.81	2246.71	2062.06	1823.95	1902.73	1.04319	588.48	1398.99	2.37729
FGSG_01286	204.85	609.66	701.54	1054.39	896.03	929.15	1.03696	133.91	127.39	0.951311
FGSG_01287	1975.18	2559.18	2553.63	4286.13	4363.06	3154.82	0.723075	1276.79	1010.78	0.791657
FGSG_01289	2921.5	2647.88	2752.29	7410.29	13992.6	10419.4	0.744637	5985.98	6972.46	1.1648
FGSG_01290	14492.6	13088.6	10137.8	7919.71	5896.12	5517.77	0.935831	10385	3611.6	0.34777
FGSG_01291	19745.7	21405.9	16788.9	22743	8291.52	21815.7	2.63108	9859.71	2876.28	0.291721
FGSG_01292	4746.09	4519.62	4450.84	3897.29	3837.12	3701.14	0.964562	2950.44	2154.63	0.730274
FGSG_01293	3995.84	4071.02	3498.99	4092.2	2961.73	4325.83	1.46058	1545.73	1455.05	0.941335
FGSG_01294	592.04	771.04	889.76	854.6	596.83	699.42	1.17189	186.41	501.83	2.69208
FGSG_01295	1335.51	3813.18	5068.13	3719.56	795.77	759.44	0.954346	1140.38	1414.9	1.24073
FGSG_01296	1520.24	3575.63	3854.68	3828.71	722.03	1312.3	1.81751	430.1	265.39	0.617043
FGSG_01298	6976.57	6425.36	6201.36	6188.17	3377.23	3038.91	0.899823	7646.68	7366.62	0.963375
FGSG_01299	6087.3	5395.64	3909.46	3189.76	4061.06	5096.39	1.25494	4082.77	1878.7	0.460153
FGSG_01300	5179.34	4698.24	3356	3501.94	2218.35	3382.62	1.52484	3992.25	2660.99	0.666539
FGSG_01301	4135.27	6346.94	7282.02	6389.19	5275.37	5462.64	1.0355	3584.55	4249.23	1.18543
FGSG_01304	5025.92	3063.14	2047.26	1887.78	2800.36	2129.62	0.760481	3197.64	237.29	0.0742079
FGSG_01306	3964.39	5180.12	5551.06	8249.18	8291.54	9654.97	1.16444	5912.18	7598.84	1.28529
FGSG_01307	4803.64	5353.68	5856.02	8687.14	16426.7	9509.18	0.578884	4004.37	3495.85	0.873009
FGSG_01308	1723.13	1726.5	1488.07	1597.23	1386.27	1568.95	1.13178	1251.11	2220.97	1.7752
FGSG_01309	9076.74	5189.06	3990.42	3440.79	6590.7	3728.31	0.565693	5836.84	1222.56	0.209456
FGSG_01310	2391.87	2165.66	2165.02	1471.18	1157.97	1520.91	1.31343	1451.98	959.73	0.66098
FGSG_01311	31256.1	11989.3	8686.72	7849.67	362.2	529.1	1.4608	12225	3744.75	0.30632
FGSG_01312	4984.44	5249.18	4651.96	3418.21	1259.61	2218.02	1.76088	2926.6	1491.27	0.509557
FGSG_01313	5161.36	5016.4	4860.27	12066.8	8501.33	11733.5	1.3802	7688.61	9659.66	1.25636
FGSG_01314	31582.7	21961.4	13879.8	10295.1	13050.6	8824.43	0.67617	31040.8	6225.89	0.200571
FGSG_01315	8655.39	7992.57	8525.84	14038.1	5266.3	10327.6	1.96108	8833.63	13983.7	1.58301
FGSG_01316	9184.79	11551.4	12717.3	14482.4	11129	9161.82	0.823238	7074.8	7703.06	1.0888
FGSG_01317	12155.2	11514.5	10452.4	9947.78	8621.94	8647.66	1.00298	6620.64	6808.23	1.02833
FGSG_01318	2422.7	1893.35	1853.94	2090.82	2898.21	2156.39	0.744042	2613.38	1616.67	0.618613
FGSG_01319	539.06	544.87	436.18	576.11	455.88	650.09	1.42601	625.94	256.76	0.410199
FGSG_01320	9006.45	8899.07	7624.18	8176.35	5337.29	6137.87	1.15	5529.12	1795.79	0.324788
FGSG_01321	2422.48	2791.03	2419.54	5604.1	1535.94	3188.35	2.07583	1866.54	890.43	0.477048
FGSG_01322	46925.1	43089.4	39105.9	34191.3	25669.9	31347.5	1.22118	30548.7	43138.2	1.41211
FGSG_01323	4360.92	4384.97	3631.99	3711.38	3426.98	5819.79	1.69823	3399.19	1957.12	0.575761
FGSG_01324	10897.5	12040.9	12294	10491.4	3791.38	5425.61	1.43104	2639.55	6476	2.45345
FGSG_01325	5019.12	7185.09	7701.91	7071.43	8862.15	8652.11	0.976299	8145.2	9299.32	1.14169
FGSG_01326	13776.7	16093.1	15191.3	11897.9	4358.4	8489.02	1.94774	10038.7	6824.35	0.679806
FGSG_01327	1229.41	1768.88	1684.48	1422.14	1015.72	1134.01	1.11646	791.23	1244.44	1.57279
FGSG_01328	7181.34	9636.45	9747.94	9371.08	9672.36	9821.6	1.01543	6715.25	10136.1	1.50941
FGSG_01329	18663.4	10712.3	6866.94	7558	11397.2	10697.6	0.938616	10954.8	9140.7	0.834402
FGSG_01330	16391.8	12788.1	10472.4	9108.86	7865.97	7288.87	0.926633	7511.86	10079	1.34175
FGSG_01331	1612.91	3207.93	5228.62	6151.13	5165	5675.64	1.09887	3906.24	30728	7.8664
FGSG_01332	6358.31	3419.13	1668.69	1519.82	1871.09	1821.38	0.973433	5311.85	1270.03	0.239094
FGSG_01333	1764.74	1999.46	1854.33	1550.8	1774.36	1987.47	1.12011	1064.52	1073.85	1.00876
FGSG_01334	4291.78	4090.18	3556.84	2461.82	2954.06	2811.27	0.951663	4798.96	5485.9	1.14314
FGSG_01335	301.65	317.29	224.58	243.86	965.93	489.63	0.5069	399.79	777.22	1.94407
FGSG_01336	1320.59	1529.76	1170.98	1183.7	1060.72	2083.34	1.96408	1890.96	1270.35	0.671802
FGSG_01337	3624.39	3131.59	2294.83	2415.2	2166.64	3156.44	1.45684	2372.43	1564.53	0.659463
FGSG_01338	3078.19	3285.66	2792.83	3103.55	3295.69	4136.79	1.25521	3215.7	6922.67	2.15277
FGSG_01339	3141.64	3520.12	2898.98	3523.48	2764.48	2439.35	0.88239	1661.85	1122.72	0.675584
FGSG_01340	7786.1	6974.56	5708.78	5648.02	4838.6	7196.11	1.48723	4755.4	4873.55	1.02485
FGSG_01341	2943.18	3643.15	3854.23	6717	8632.91	5341.78	0.618769	5607.27	9153.22	1.63238
FGSG_01342	7553.61	5752.16	9670.5	3488.09	3394.26	3041.37	0.896033	196.83	8150.67	41.4097
FGSG_01343	21189.2	15728.6	10743.7	9341.06	13539.2	9296.25	0.686615	17485.3	6311.91	0.360984
FGSG_01345	15072.6	7979.14	4734.21	2914.12	6642.55	6713.99	1.01075	24377.8	6680.4	0.274036
FGSG_01346	443836	318955	222008	191941	91347.1	95725.5	1.04793	87688.2	82548.2	0.941384
FGSG_01347	2234.08	2620.99	2244.95	2707.77	1554	3133.47	2.01639	1684.02	1018.06	0.604542
FGSG_01348	3346.31	4248.88	3290.55	3627.6	2878.66	3798.73	1.31962	2682.54	2132.42	0.794926
FGSG_01349	744.58	1107.91	1618.48	9664.97	5805.81	12814.6	2.20721	4430.91	9891.3	2.23234
FGSG_01350	3122.57	3419.41	3083.7	3241.19	4128.67	4465.24	1.08152	3793.88	2505.23	0.660335
FGSG_01351	67533.2	75194.1	83741.1	38620.8	117179	48977.2	0.417968	97600.8	37936.6	0.388692
FGSG_01352	309.99	326.42	863.4	2175.92	2768.89	2869.78	1.03644	3593.3	5845.05	1.62665
FGSG_01353	1727.34	1663.1	1466.49	2049.96	1751.88	2099.37	1.19835	1295.36	1310.6	1.01177
FGSG_01354	5832.86	5792.68	5004.91	4446.8	5122.63	5150.74	1.00549	5410.71	5629.29	1.0404
FGSG_01355	4215.47	2750.16	2322.79	1933.32	1698.88	1217.28	0.716519	1558.82	981.95	0.629932
FGSG_01356	5146.33	4920.91	4214.35	3507.41	2235.14	1865.35	0.834556	3220.02	3500.74	1.08718
FGSG_01357	1628.89	971.25	593.96	555.78	581.74	711	1.2222	1411.75	439.27	0.311153
FGSG_01358	8124.81	9813.98	10646.9	11710.8	11882.9	12532.2	1.05464	11217.5	12005.6	1.07025
FGSG_01359	1371.11	1802.61	1693.26	1540.16	1999.26	2523.24	1.26209	1748.78	1594.18	0.911596
FGSG_01360	9792.86	10708.9	9323.94	11631.4	13719.6	15769.7	1.14943	9257.44	13648.7	1.47435
FGSG_01361	12463.3	11178.1	10469.3	9900.85	8927.05	7320.75	0.820064	4038.23	4711.96	1.16684
FGSG_01363	1852.46	2183.31	1952.64	2545.38	1214.55	2698.03	2.22142	996.96	1186.46	1.19008
FGSG_01364	997.89	950.24	901.73	1048.43	1218	1176.48	0.965911	1002.43	699.3	0.697605
FGSG_01365	3091.94	3331.58	2484.67	2028.19	1374.85	2424.98	1.76381	1335.6	584.15	0.437369
FGSG_01366	116.42	125.75	146.59	100.32	152.48	11353.1	74.4565	199.18	7294.18	36.621
FGSG_01368	5341.56	6086.07	5609.89	6995.62	5811.11	7174.85	1.23468	5641.5	3813.61	0.675992
FGSG_01369	14524.4	15335.2	13259.2	12775.5	13264.2	11230.3	0.846666	7149.61	5788.54	0.80963
FGSG_01370	5425.65	6700.22	6595.18	5659.14	17846	4484.59	0.251293	6307.09	3768.83	0.597554
FGSG_01371	4544.62	4349.6	4481.89	3887.34	5671.53	6000.29	1.05797	3565.26	3059.62	0.858176
FGSG_01372	5434.57	6647.49	6477.61	6776.22	4689.18	4359.01	0.929589	2762.71	2206.08	0.79852
FGSG_01373	6145.63	6525.48	6583.26	11629.6	10386.4	10755.3	1.03552	4892.75	3983.28	0.814119
FGSG_01374	1930.07	2052.32	1862.75	2250.83	3194.67	2032.25	0.636138	1159.87	380.37	0.327942
FGSG_01375	5567.85	5350.93	5010.72	4060.77	6371.13	5212.21	0.818098	7532.55	7273.81	0.96565
FGSG_01376	4713.9	7016.32	10200.2	5358.04	9192.17	6559.97	0.713648	6661.35	9095.09	1.36535
FGSG_01377	12429	9998.11	9369.24	6893.54	8494.03	8439.77	0.993612	10127.8	13729	1.35557
FGSG_01378	1539.06	1772.22	1909.16	1484.94	1652.44	1648.21	0.99744	625.83	573.82	0.916894
FGSG_01379	85.99	95.19	364.37	7305.25	156422	109108	0.697523	60378.1	475743	7.87939
FGSG_01381	32309.7	31406.7	24400	21540.5	16748.9	17957	1.07213	18747.7	9660.25	0.515277
FGSG_01382	3529.07	4931.34	4890.69	4862.68	4531.99	5217.22	1.1512	3380.23	3471.32	1.02695
FGSG_01383	3671.36	3598.58	3266.36	4058.03	5005.87	5644.11	1.1275	3369.83	3419.36	1.0147
FGSG_01384	205.93	236.13	271.01	303.22	321.48	462.28	1.43797	185.84	157.14	0.845566
FGSG_01385	1512.33	2247.31	3083.06	3376.15	3122.3	4559.98	1.46046	3415.57	4989.79	1.4609
FGSG_01386	31704.7	15574.2	7301.8	3265.8	5085.27	4814.68	0.946789	18174.3	6636.93	0.365183
FGSG_01387	20236	19769.3	16619.5	10711.5	7360.24	8254.63	1.12152	16755.6	12707.3	0.75839
FGSG_01388	2436.17	3960.2	5443.52	5849.29	2959.49	4489.97	1.51714	1201.22	2066.95	1.72071
FGSG_01389	412.07	575.36	831.74	614.28	1913.64	496.6	0.259505	108.55	981.75	9.04422
FGSG_01390	7049.52	7036.74	6954.86	2722.05	5047.72	3124.68	0.619028	3021.42	5135.57	1.69972
FGSG_01391	16641.4	11599.4	7800.63	5776.52	3759.79	3227.02	0.858298	9774.61	1699.58	0.173877
FGSG_01392	9968.22	9737.31	10935.1	15682.6	14472.3	9320.67	0.644034	12127	6529.97	0.538466
FGSG_01393	3991.18	5213.73	5553.27	13672.6	6807.59	5589.13	0.821014	4735.68	2824.69	0.59647
FGSG_01394	20703.8	16930	13103.6	9807.21	8489.75	8405.99	0.990134	15820.6	9325.25	0.589436
FGSG_01395	2619.31	3344.98	4419.78	5020.45	3247.32	4170.6	1.28432	2720.09	2578.09	0.947796
FGSG_01396	175.54	137.25	169.93	137.99	340.54	432.09	1.26884	181.82	329.45	1.81196
FGSG_01397	16071.1	11003.1	8650.34	8280.87	10136	11668.5	1.15119	11829.5	6742.66	0.569987
FGSG_01398	15448.9	15118.4	14503.2	16098.3	24567.2	22674.4	0.922952	19450.1	24226.5	1.24557
FGSG_01399	4245.69	3745.45	2724.01	3295.13	2995.02	3567.45	1.19113	4125.14	3082.55	0.747259
FGSG_01400	25.96	16.76	14.53	3.37	113.72	93.14	0.819029	1	135.2	135.2
FGSG_01401	3204.8	3509.57	2912.67	1734.69	4110.78	3467.42	0.843494	376.63	955.41	2.53673
FGSG_01402	3627.06	3975.12	3867.2	2929.3	1720.67	2198.19	1.27752	2872.99	4777.05	1.66275
FGSG_01404	3548.34	4073.67	4371.58	2808.8	3587.65	2928.44	0.816256	5743.16	11043	1.92282
FGSG_01405	12563.2	13067.2	11964.8	6608.55	3558.25	4110.13	1.1551	9273.23	10096.2	1.08874
FGSG_01407	1062.92	1739.22	1794.62	1868.17	6431.36	2037.15	0.316753	1932.37	974.14	0.504117
FGSG_01408	9072.93	15614.5	16586.1	14914.9	18788.5	20584.9	1.09561	28083.7	23885.2	0.8505
FGSG_01409	23668.1	39125.8	61096.1	71652.3	18462.2	29751.2	1.61147	12824	31899.6	2.48749
FGSG_01410	3917.51	3863.14	3519.75	4338.03	4441.78	4334.26	0.975793	2400.81	1085.16	0.451997
FGSG_01411	1276.91	1376.04	1445.04	2363.97	4253.82	3033.84	0.713204	3013.88	3642.77	1.20866
FGSG_01412	1810.96	1902.04	1542.32	1450.19	3219.6	2323.03	0.721528	2085.79	1493.74	0.716151
FGSG_01414	16143.7	15151.1	13119.6	8077	9982.02	8309.74	0.832471	28077	6262.55	0.223049
FGSG_01415	13015.4	15810.4	17425.2	14945.8	11273	11737.5	1.0412	8273.71	9208.76	1.11301
FGSG_01417	8583.23	7204.23	10251.8	19090.9	4146.81	4110.63	0.991275	446.99	6635.37	14.8446
FGSG_01418	27935.1	24583.4	16330.5	9710.07	4500.21	8360.9	1.85789	4815.11	6409.71	1.33117
FGSG_01419	1294.35	2011.92	2581.46	4632.14	4353.58	4396.96	1.00996	4648.08	7398.02	1.59163
FGSG_01420	1927.07	2238.31	1686.77	1666.91	1297.86	1619.07	1.24749	1686.7	1048.2	0.62145
FGSG_01421	13702.3	16597.3	20566.8	27681.9	81002.9	63923.6	0.789152	23053.6	36984.6	1.60428
FGSG_01422	51292.3	77007.2	96326.6	128080	93619.5	86614.7	0.925177	39549.9	34950.5	0.883707
FGSG_01424	2505.67	3062.58	2738.46	2894.08	3718.43	3973.94	1.06871	3499.57	1503.51	0.429627
FGSG_01425	144625	157487	179731	179596	99319.9	135547	1.36475	222078	175472	0.79014
FGSG_01426	2007.17	1945.02	1421.15	1365.93	638.72	995.65	1.55882	728.46	550.44	0.755621
FGSG_01428	2013.61	1902.98	1749.63	2793.44	4296.46	2330.83	0.5425	1544.36	1362.66	0.882346
FGSG_01429	4971.12	4631.67	3304.93	4877.72	3701.61	5648.35	1.52592	3559.73	1203.47	0.338079
FGSG_01430	20528.6	7101.56	7306.67	14130.1	6516.31	9074.65	1.39261	27396.4	53384.1	1.94858
FGSG_01431	2294.79	2300.06	1862.93	2605.16	2779.19	3755.44	1.35127	2422.83	3043.68	1.25625
FGSG_01432	5327.2	10593.6	8721.16	11272.4	2684.78	5685.86	2.11781	2985.1	1963	0.657599
FGSG_01433	4832.09	7402.57	16700.4	20823	16474	19671.1	1.19407	9196.56	5197.35	0.565141
FGSG_01434	1838.12	2308.96	3002.54	3096.49	2091.34	2936.63	1.40419	1673.9	3437.45	2.05356
FGSG_01435	8986.31	9560.44	8170.65	4548.78	9061.87	5806.26	0.640735	8285.81	5568.67	0.672073
FGSG_01436	73908.2	82834.4	78499	97389.8	52242.9	40533.7	0.775869	31240.8	17393.3	0.556751
FGSG_01437	13613.7	13481.6	13081.6	13298.6	16221.7	11497.7	0.708787	14678.6	15387.1	1.04827
FGSG_01438	3766.12	4284.5	4674.29	4880.91	2730.08	3655.66	1.33903	5676.01	7934.76	1.39795
FGSG_01439	2448.03	3099.07	3005.18	2962.73	3155.55	3563.13	1.12916	2305.38	1817.09	0.788195
FGSG_01440	673.94	693.87	634.26	4457.01	204.18	4169.18	20.4191	1212.87	4696.08	3.87187
FGSG_01442	3828.28	3955.72	3638.26	5716.08	4228.35	7488.31	1.77098	2945.63	1261.47	0.428251
FGSG_01443	7664.65	7806.04	6116.26	5947.36	4622.84	9051.63	1.95802	4993.25	4222.21	0.845584
FGSG_01444	1954.74	1451.3	1172.03	1427.48	1601.91	1438.79	0.898172	1237.87	757.2	0.611696
FGSG_01445	6396.13	5376.26	4220	4084.71	4215.21	3390.03	0.804238	4525.37	3169.89	0.700471
FGSG_01446	7300.77	3398.17	1550.08	1380.68	1329.13	1644.74	1.23746	5422.78	2529.64	0.466484
FGSG_01447	13662.9	12263.4	9955.14	8566.44	11307.7	12684.3	1.12174	10580.1	8734.36	0.825545
FGSG_01449	4042.47	3852.64	3676.88	2877.45	2374.79	2406.4	1.01331	2550.97	2344.2	0.918945
FGSG_01450	3547.13	2515.35	2640.81	6333.47	4589.36	4315.07	0.940233	24929.5	34297.7	1.37579
FGSG_01451	46.46	108.39	132.52	18.68	17.75	28.83	1.62423	168.21	62.45	0.371262
FGSG_01452	3461.51	2317.09	1426.48	1280.45	1577	1363.47	0.864597	2846.48	2650.85	0.931273
FGSG_01453	3742.8	4113.85	4298	3227.7	4133.72	4089.9	0.989399	4516.34	10255.8	2.27082
FGSG_01454	1997.83	1975.97	3387.94	4355.95	10473.5	10183.1	0.972271	8304.48	7516.94	0.905167
FGSG_01455	4505.37	2854.6	2171.11	7626.03	4417.27	16337.5	3.69855	1558.99	2505.99	1.60744
FGSG_01457	1705.6	1085.56	621.15	530.14	577.96	868.24	1.50225	2255.56	843.32	0.373885
FGSG_01458	76.06	83.82	51.08	87.79	181.7	217.63	1.19774	55.52	281.69	5.07367
FGSG_01459	3.02	1	1	78.35	1452.14	1177.08	0.810583	24.78	2179	87.9338
FGSG_01460	141.44	159.42	107.94	120.21	79.35	52.98	0.667675	123.2	89.29	0.724756
FGSG_01461	2540.79	2938.5	2627.76	2475.73	7974.71	2342.01	0.29368	6191.26	495.73	0.0800693
FGSG_01462	4198.91	4943.58	5144.64	5618.67	16689.1	5103.53	0.3058	20491.3	8917.15	0.435167
FGSG_01463	6726.05	7095.2	5275.96	3959.1	2867.99	3439.65	1.19932	1375.69	744.09	0.540885
FGSG_01464	10885.4	10784.8	10385.2	8231.83	12564.4	13189.4	1.04974	7560.66	8983.7	1.18822
FGSG_01465	664.33	570.09	448.99	414.79	347.04	501.56	1.44525	327.93	554.59	1.69118
FGSG_01466	8764.97	10610.6	9951.18	17178.8	7346.38	10998	1.49706	6605.32	5916.75	0.895755
FGSG_01467	1279.91	1269.98	899.67	1568.3	759.45	1584.74	2.08669	981.21	879.98	0.896831
FGSG_01468	878.93	760.47	742.18	532.3	517.85	908.06	1.75352	518.61	280.37	0.540618
FGSG_01469	2576.89	4212.82	5971.83	6112.79	4717.1	4530.24	0.960387	1709.12	7441.47	4.35398
FGSG_01470	8313.41	4655.04	2865.17	2861.25	2926.71	3304.19	1.12898	10100.5	4165.11	0.412368
FGSG_01472	8377.65	7572.77	6108.2	3795.08	2337.07	2981.71	1.27583	4403.45	2355.8	0.53499
FGSG_01474	18.59	6.4	13.87	25.75	50.57	101.47	2.00653	16.97	86.07	5.07189
FGSG_01475	9015.78	8775.4	8097.37	9291.4	6116.52	6725.36	1.09954	5031.91	2886.94	0.573726
FGSG_01476	1083.04	2876.11	6427.02	10218.6	7780.88	9216.08	1.18445	1202.35	8300.64	6.90368
FGSG_01477	15.92	19.74	40.99	99.25	1169.35	784.78	0.671125	335.65	442.32	1.3178
FGSG_01478	3274.58	2008.28	1298.99	1997.83	1903.94	2127.62	1.11748	1594.07	740.41	0.464478
FGSG_01479	3394.28	1917.43	1307.28	1896.37	1476.02	1359.65	0.92116	600.12	367.47	0.612328
FGSG_01480	4191.35	3417.19	2507.13	1806.15	1532.06	1545.17	1.00856	1991.22	1096.72	0.550778
FGSG_01481	2843.66	3617.02	3491.62	4556.3	4235.5	4473.5	1.05619	2358.58	2293.93	0.972589
FGSG_01482	70.48	73.9	88.3	201.04	751.85	2872.18	3.82015	71.99	3155.48	43.8322
FGSG_01484	63.67	60.63	79.65	201.01	373.59	456.08	1.2208	82.02	312.11	3.80529
FGSG_01485	14663.4	13352.4	12251.1	12939.7	13007.4	12626.9	0.970752	2380.91	7393.77	3.10544
FGSG_01486	4669.13	4361.21	3394.49	6274.57	3694.57	11253.4	3.04592	2452.09	5224.26	2.13053
FGSG_01487	7708.65	9837.41	10513.5	9175.94	13417.8	11787.7	0.878513	4998.24	13393.6	2.67966
FGSG_01488	2286.08	2325.88	1761.89	4205.07	1404.92	3001.64	2.13652	1467.04	559.06	0.38108
FGSG_01489	5945.22	9559.1	9882.66	5578.92	7104.71	4412.11	0.621012	4958.35	4032	0.813174
FGSG_01490	3199.2	2433.53	1569.87	1748.28	1666.16	1788.52	1.07344	2919.17	3957.68	1.35576
FGSG_01491	2602.83	2719.19	1980.51	478.16	298.62	402.44	1.34767	2740.39	7462.65	2.72321
FGSG_01492	1	19.74	21.39	19.85	29.46	62.91	2.13544	87.18	176.93	2.02948
FGSG_01493	5297.05	6183.42	5802.89	4644.73	5173.11	6443.72	1.24562	1472.27	6340.44	4.30657
FGSG_01495	3146.68	3259.13	2137.22	2102.97	1778.76	3031.58	1.70432	1725.61	1925.35	1.11575
FGSG_01496	1532.03	1892.74	1714.78	2712.81	10445.2	4804.02	0.459925	1028.09	4975.01	4.83908
FGSG_01497	1979.65	2347.29	1957.81	3595.63	1043.03	3404.56	3.26411	1252.21	293.47	0.234362
FGSG_01498	2050.68	2096.11	1821.08	2741.47	1275.02	3291	2.58114	1407.87	1152.56	0.818655
FGSG_01499	14252.6	18095.9	21449	79569.5	195471	43974.2	0.224965	23791.8	14421.8	0.606164
FGSG_01500	19.47	26.82	29.06	13.48	23.22	52.44	2.2584	1	1	1
FGSG_01502	5065.43	5537.62	4847.03	6089.3	3683.22	4105.91	1.11476	2560.53	4742.68	1.85223
FGSG_01503	8801.55	8884.22	7605.26	7848.07	6372.3	9177.16	1.44016	5816.21	5077.32	0.87296
FGSG_01504	311071	223361	201289	72454.4	113038	80976.7	0.716368	432393	101474	0.234679
FGSG_01505	9484.14	10317.7	9927.62	28876	10240	22840.3	2.2305	11150.7	11432.7	1.02529
FGSG_01506	1133.52	1523.78	1417.47	3120.85	1356.46	2116.05	1.55998	1002.2	542.85	0.541658
FGSG_01508	4649.1	6019.26	6630.05	6610.34	5205.05	5840.54	1.12209	4693.96	6031.2	1.28489
FGSG_01509	276595	186470	131184	78348.4	98185.6	52080.8	0.530432	350643	56065.5	0.159893
FGSG_01510	859.72	962.17	737.07	1006.75	476.23	1004.83	2.10997	917.21	408.39	0.445252
FGSG_01511	3438.15	3372.16	2668.28	2564.42	1650.12	1693.35	1.0262	945.65	1675.07	1.77134
FGSG_01512	8.29	8.56	9.28	34.44	14.83	62.27	4.19892	11.34	1	0.0881834
FGSG_01513	1274.57	697.66	543.24	2595.26	1329.63	2224.29	1.67286	1525	2227.33	1.46054
FGSG_01514	2793.41	3870.6	1019.98	1769.42	1675.85	1345.47	0.802858	1581.51	1116.71	0.706104
FGSG_01515	1203.15	1363.33	1247.83	926.23	1127.4	1360.79	1.20702	1370.52	1670.96	1.21922
FGSG_01516	238798	161435	113795	55397.9	107391	59532.4	0.554354	463446	81564.7	0.175996
FGSG_01517	268.34	337.73	141.98	70.95	175.75	205.86	1.17132	814.69	203.28	0.249518
FGSG_01519	6195.88	5612.65	4863.07	4517.8	3868.48	4511.33	1.16618	3456.55	2325.67	0.67283
FGSG_01520	83.89	52.01	88.53	84.65	341.86	661.67	1.9355	144.35	133.16	0.92248
FGSG_01521	1185.71	1946.8	1989.53	1841.92	2909.79	1717.07	0.590101	853.85	860.46	1.00774
FGSG_01522	2604.69	3510.56	4420.81	4805.94	4175.94	3686.03	0.882683	1763.89	2369.62	1.34341
FGSG_01523	19964.7	20482.4	17586.5	16182.4	2313.12	4214.92	1.82218	4380.47	22430.1	5.12047
FGSG_01525	17.54	322.15	693.64	423.08	53024.5	1532.86	0.0289085	224.06	1732.19	7.73092
FGSG_01526	1919.58	3212.78	3514.78	5840.83	5148.63	5711.53	1.10933	2728.34	6302.64	2.31006
FGSG_01527	15919.8	19505.2	19520	10117	6079.98	6643.06	1.09261	5564.34	2883.88	0.518279
FGSG_01528	51673.1	63542.5	60045.4	98924.7	54784.6	35338.1	0.645037	41858.5	20197.7	0.482523
FGSG_01529	23.19	107.81	116.8	160.58	1220.71	1201.43	0.984206	95.21	1127.17	11.8388
FGSG_01530	1859.75	2520.56	2946.22	3082.7	1826.44	2529.06	1.38469	594.36	1772.92	2.98291
FGSG_01531	59.12	42.57	84.22	37.22	1275.37	405.88	0.318245	34.33	74.64	2.17419
FGSG_01532	160.56	409	2828.96	3660.58	40975.7	31445.5	0.76742	4963.6	6132.31	1.23546
FGSG_01533	1894.28	2088.43	2300.87	3140.19	3117.74	5180.44	1.6616	2645.77	3017.74	1.14059
FGSG_01534	7838.62	8853.68	8208.17	11405.3	8344.28	10301.9	1.23461	7422.21	9666.06	1.30232
FGSG_01535	10263.3	12727.2	11090.1	24031.7	15124.7	11071.6	0.732019	13329.2	5356.47	0.401861
FGSG_01536	4309.54	4500.58	3421.47	4151.45	3381.01	4115.36	1.2172	2451.12	2450.16	0.999608
FGSG_01537	1589.67	1872.89	1550.38	1950.59	2313.62	6273.49	2.71155	1959.48	5422.59	2.76736
FGSG_01538	1509.18	1804.39	1399.7	1229.73	740.15	2036	2.75079	1452.5	1740.47	1.19826
FGSG_01539	1535.54	1367.87	1038.46	1266.78	2374.93	1723.57	0.725735	911.14	570.81	0.626479
FGSG_01540	2897.82	2556.77	2299.74	2605.35	2061.11	2496.15	1.21107	916.57	2536.48	2.76736
FGSG_01541	10680.5	9107.26	8467.53	5761.66	5806.23	5339.79	0.919666	10133.9	7258.82	0.716292
FGSG_01542	9583.66	8395.18	5969.15	4648.01	3484.35	3930.68	1.1281	7826.25	6442.44	0.823184
FGSG_01543	1938.19	1816.66	1770.01	1942.1	2423.77	2700.96	1.11436	2883.31	5034.73	1.74616
FGSG_01544	1544.89	4006.53	5050.37	4749.54	1493.27	1710.57	1.14552	846.52	1101	1.30062
FGSG_01545	1514.72	1339.87	1063.72	1159.2	1216.17	1335.32	1.09797	805.56	601.55	0.746748
FGSG_01546	6407.84	6948.33	6418.34	3452.94	1827.04	1327.36	0.726508	618.93	1	0.00161569
FGSG_01547	16531	18299	17470.5	9332.5	14256.8	6827.57	0.478898	12659.7	5693.09	0.449702
FGSG_01548	17630.6	17971.5	15056.2	15293.5	6390.7	9584.86	1.49981	8592.08	3716.65	0.432567
FGSG_01550	2106.78	1974.27	1641.57	2967.47	1578.36	2745.56	1.7395	601.56	597.13	0.992636
FGSG_01551	2131.87	2419.87	1777.68	3909.58	539.06	2442.72	4.53144	1451.99	536.27	0.369334
FGSG_01552	10390.1	14162.2	13491.8	11398	8149.07	8881.98	1.08994	6781.15	12519.2	1.84617
FGSG_01553	5050.55	2090.3	1006.95	830.59	1175.95	1160.88	0.987185	6902.81	1026.41	0.148695
FGSG_01554	2507.06	3869.87	3908.13	5324.33	3240.44	3930.67	1.21301	1621.79	994.48	0.613199
FGSG_01555	23001.5	21128.5	19880.2	21169.7	27113.3	23876.2	0.880605	25162.6	25992.5	1.03298
FGSG_01556	739.64	824.55	676.88	395.82	476.5	391.77	0.822183	353.86	733.73	2.0735
FGSG_01557	942.72	1428.65	2032.55	6059.45	9129.74	13709	1.50158	529.43	5758.19	10.8762
FGSG_01558	1914	1743.21	1415.12	1710.53	2707.72	2160.07	0.797745	1749.79	796.7	0.455312
FGSG_01559	412.76	389.04	340.41	441.28	1597.51	1178	0.737398	290.73	1508.54	5.1888
FGSG_01560	4968.55	6018.8	6482.66	5827.04	7675.36	6989.22	0.910605	2676.97	3893.24	1.45435
FGSG_01561	782.81	2205.22	5854.26	4206.71	6150.63	8539.42	1.38838	1779.52	2726.74	1.53229
FGSG_01562	8143.76	8661.53	7168.93	5683.93	3433.69	4269.6	1.24344	2959.22	2802.53	0.94705
FGSG_01563	138.23	128.62	121.24	110	171.53	290.25	1.69212	281.03	516.44	1.83767
FGSG_01564	758.51	930.33	1035.12	1462.01	2210.52	2203.52	0.996833	1070.37	1318.19	1.23153
FGSG_01565	60.02	66.78	46.51	67.14	252.34	293.77	1.16418	25.28	192.36	7.60918
FGSG_01566	101.92	140.39	118.82	176.44	230.29	349.62	1.51817	151.12	294.88	1.9513
FGSG_01567	526.63	1060.08	1994.57	1540.17	726.6	1139.28	1.56796	1500.13	1160.53	0.77362
FGSG_01569	249.34	358.47	451.4	212.19	1086.56	377.79	0.347694	125.41	281.62	2.24559
FGSG_01570	1763.27	1574.85	1667.63	496.44	702.46	480.58	0.684139	545.12	452.56	0.830203
FGSG_01571	169.24	341.19	724.93	636.66	687.62	961.52	1.39833	901.5	3989.34	4.42522
FGSG_01572	4718.78	16027.2	47869	24118.5	5962.55	12343	2.07009	8141.51	44177.2	5.42617
FGSG_01573	3444.26	2230.79	1490.02	1221.33	1889.42	1606.09	0.850044	7680	726.71	0.0946237
FGSG_01574	9790.66	11571.4	12425.7	12215.3	13114.9	12014.1	0.916069	7942.63	6652.28	0.837541
FGSG_01575	6537.84	4660.15	3182.89	3464.25	3799.39	3105.28	0.81731	3959.42	2082.3	0.52591
FGSG_01576	326.95	6283.39	8091.19	23975.5	80467.1	7093.57	0.0881549	5835.66	629.94	0.107947
FGSG_01577	338.33	457.58	455.57	465.38	584.52	745.96	1.27619	325.55	284.77	0.874735
FGSG_01578	9.22	9.53	150.69	237.55	376.63	223.83	0.594297	35.34	1050.18	29.7165
FGSG_01579	418.33	994.07	2112.26	5649	12653.2	20153.7	1.59277	89.07	2711.3	30.4401
FGSG_01580	130.02	4029.96	24615.7	30692.3	22524.4	7925.41	0.351859	407.69	14774.4	36.2392
FGSG_01581	2638.56	2874.84	4120.5	3447.32	2868.54	3389.05	1.18145	549.1	3393.04	6.17928
FGSG_01582	218.01	240.81	310.28	2121.92	893.32	2907.78	3.25503	97.25	1644.68	16.9119
FGSG_01583	1	8.23	44.59	34200.2	7719.97	62466.3	8.09152	952.48	11103.4	11.6574
FGSG_01584	6.15	1.27	4.13	7.67	94.32	38.79	0.41126	26.95	85.46	3.17106
FGSG_01586	189.7	292.91	342.99	478.55	610.9	552.66	0.904665	199.73	752.75	3.76884
FGSG_01587	206.48	235.89	254.44	359.87	277.23	356.27	1.28511	1749.99	2329.93	1.3314
FGSG_01588	79847.1	74654.9	59797.6	14046.1	2811.48	16405.5	5.83518	66689.1	45872.8	0.687861
FGSG_01589	11.86	9.19	16.59	13	90.48	25.22	0.278736	28.86	18.3	0.634096
FGSG_01590	459.59	667.16	625.1	575.59	781.58	1214.05	1.55333	644.96	666.56	1.03349
FGSG_01591	81677.4	82547.8	86747.3	79599.2	87849.5	52683.8	0.599705	121450	50453.5	0.415428
FGSG_01592	6315.59	2961.73	1196.49	1505.23	1311.51	1726.16	1.31616	5707.79	1467.88	0.257171
FGSG_01593	7.37	19.78	141.8	32.13	343.92	227.25	0.660764	36.29	4971.4	136.991
FGSG_01594	33884.7	55935.9	85496.6	28386.9	323.28	814.11	2.51828	80.38	2912.83	36.2382
FGSG_01595	4890.82	6163.19	5077.97	1580.41	173.52	93.52	0.538958	171.82	976.33	5.68228
FGSG_01596	10925.6	17895.2	23900.5	5924.86	196.31	1188.74	6.05542	26898.6	9722.13	0.361436
FGSG_01597	90.17	143.18	112.13	149.16	407.86	177.02	0.434021	196.54	440.6	2.24178
FGSG_01599	2928.91	4183.92	4506.58	2247.35	79.41	1459.28	18.3765	62.5	310.2	4.9632
FGSG_01602	2722.67	2080.09	1380.84	2423.2	2466.04	2970.05	1.20438	1724.12	1125.26	0.652658
FGSG_01603	98.11	176.18	262.76	94.63	117.13	110.09	0.939896	12.79	9554.09	746.997
FGSG_01604	12382.7	10413.2	10886	11001.6	9619.63	6949.4	0.722419	4971.33	7047.62	1.41765
FGSG_01605	12031.7	14559.2	14406.6	14659.8	15551.3	16351.7	1.05146	10521.4	11513.9	1.09433
FGSG_01606	1723.2	1812.67	1774.88	3314.07	942.2	2730.14	2.89762	3416.86	2275.6	0.665992
FGSG_01607	257.97	117.2	61.44	30.41	249.49	36.89	0.147862	115.19	177.87	1.54414
FGSG_01608	116.82	76.63	43.58	121.34	30.8	139.65	4.53409	35.53	849.83	23.9187
FGSG_01609	245.48	420.25	436.11	1807.19	393.24	1651.94	4.20084	273.48	31298.6	114.446
FGSG_01610	1701.61	2355.89	2128.78	3205.08	1769.3	4081.1	2.30662	1622.82	2894.33	1.78352
FGSG_01611	1522.43	1502.07	1288.6	996.97	974.82	632.64	0.648981	401.22	1083.45	2.70039
FGSG_01612	1990.26	2821.14	2881.95	3165.3	2721.24	2903.86	1.06711	1359.05	1374.98	1.01172
FGSG_01613	7337.31	8427.58	8767.06	8028.78	3502.42	7132.83	2.03654	8976.62	10271.9	1.14429
FGSG_01614	368.02	385.19	360.76	383.94	342.73	586.86	1.71231	366.53	512.22	1.39748
FGSG_01615	626.78	789.71	655.1	1422.34	1297.55	2682.58	2.06742	3066.82	7006.34	2.28456
FGSG_01616	390.99	421.11	369.51	406.14	154.66	222.43	1.43819	100.97	128.07	1.2684
FGSG_01617	2121.11	2509.12	1609.97	1055.62	85.38	381.25	4.46533	114.13	506.66	4.43932
FGSG_01618	1922.97	2468.5	2816.39	2517.8	2420.26	2744.01	1.13377	1744.11	1506.85	0.863965
FGSG_01619	1345.26	2187.74	2272.94	1953.91	1460.61	1210.86	0.82901	441.36	838.28	1.89931
FGSG_01620	9721.56	9924.45	8748.07	7457.99	8679.95	7923.39	0.912838	8297.41	7734.27	0.932131
FGSG_01621	384.91	370.18	515.62	267.97	442.83	433.75	0.979496	162.53	654	4.02387
FGSG_01622	12993.4	11930.2	9994.1	5417.64	8612.15	8982.05	1.04295	17985.9	15598.5	0.867264
FGSG_01623	4577.78	4312.8	3797.52	4953.38	8524.86	9138.41	1.07197	8459.33	9454.05	1.11759
FGSG_01624	12643.9	14412.2	12508.7	22717.5	18877.3	10596.5	0.561338	16242.1	11677.2	0.71895
FGSG_01627	12520.3	12548.2	11199.3	8841.01	12290.1	19323.2	1.57225	21428.8	9751.76	0.455077
FGSG_01628	5415.87	5543.76	4885.91	6418.18	3726.95	3991.15	1.07089	1301.08	694.84	0.534049
FGSG_01629	6311.71	5258.09	4095.88	5612.22	5702.46	4235.78	0.742799	4304.32	812.79	0.188831
FGSG_01630	4383.41	3571.31	3875.38	3330.74	3704.74	4176.28	1.12728	778.16	2000.31	2.57056
FGSG_01631	151.98	167.35	172.35	126.71	12505.4	17365.8	1.38866	18798.5	42493.5	2.26047
FGSG_01632	4633.17	4615.79	4268.21	5816.89	4242.94	5535.81	1.30471	3623.51	1454.66	0.401451
FGSG_01633	3468.31	4373.01	4208.18	5746.37	4792.84	6270.26	1.30826	4786.31	8890.61	1.85751
FGSG_01634	4519.22	6368.31	5679.48	5959.33	5189.11	4950.85	0.954085	4755.17	1366.05	0.287277
FGSG_01635	359.07	488.52	370.07	276.97	227.04	399.18	1.75819	165.44	172.81	1.04455
FGSG_01636	2035.86	2465.29	2075.55	1075.82	1286.92	597.66	0.464411	552.43	687.47	1.24445
FGSG_01638	1520.87	1868.04	1559.57	1714.4	1104.81	1541.06	1.39486	868.7	535.11	0.615989
FGSG_01639	1463.41	2897.23	3723.93	5446.36	5424.89	4183.47	0.771162	1725.64	11256.5	6.52306
FGSG_01640	634.23	929.66	756.99	1732.16	2129.81	1253.71	0.588649	778.68	907.03	1.16483
FGSG_01642	1212.47	1135.4	1083.75	1932.92	1466.54	1837.2	1.25274	616.73	1480.88	2.40118
FGSG_01643	6710.78	5025.42	3849.93	5633.59	2791.18	2976.68	1.06646	8212.57	2629.79	0.320215
FGSG_01644	1004.32	1111.55	1172.61	2520.1	1558.06	1314.74	0.843831	589.38	629.04	1.06729
FGSG_01645	964.32	1151.7	971.24	1326.05	496.16	1521.16	3.06587	743.01	227.98	0.306833
FGSG_01648	9958.13	14878.2	18815.7	11974.4	9079.67	8153.97	0.898047	4639.67	11199.4	2.41384
FGSG_01649	4.34	17.94	24.29	9.02	6337.44	21.76	0.00343356	1	1	1
FGSG_01650	713.44	789.81	932.74	896.53	3095.26	1518.59	0.490618	437.61	1039.26	2.37485
FGSG_01651	436.75	414.44	482.55	517.92	2486.3	1104.97	0.444423	543.9	1301.65	2.39318
FGSG_01652	594.23	486.56	471.93	817.02	684.38	635.25	0.928212	330.73	410.93	1.24249
FGSG_01653	24950.4	22057.1	17146.8	12072	7955.39	7287.03	0.915987	16427.5	9373.14	0.570575
FGSG_01654	3706.2	3022.37	2230.09	1729.8	1361.6	1324.2	0.972532	2329.05	1720.11	0.738546
FGSG_01655	108353	117484	115438	149680	88235.6	79659.3	0.902802	120496	124575	1.03385
FGSG_01656	3591.05	2528.8	1502	1705.84	1591.56	2553.98	1.6047	3358.69	933.6	0.277966
FGSG_01657	1093.76	1252.74	1418.1	3462.34	3124.45	2606.25	0.834147	806.09	1718.36	2.13172
FGSG_01659	2814.25	5434.63	8086.14	5136.76	3391.35	3885.91	1.14583	583.33	3538.55	6.06612
FGSG_01660	21.17	19.14	382.03	24235.1	96.45	43344.2	449.396	651.86	20945.5	32.1319
FGSG_01661	3.61	1.87	2.02	5.63	153.66	226.25	1.47241	29.66	5993.25	202.065
FGSG_01662	36.54	40.35	52.18	128.26	532.97	180.6	0.338856	100.02	1469.86	14.6957
FGSG_01664	495.2	575.23	359.53	122.34	137.42	169.49	1.23337	186.85	167.29	0.895317
FGSG_01665	6177.23	6300.5	5312.71	5247.98	4987.58	4898.78	0.982196	4844.3	2007.74	0.414454
FGSG_01666	1221.98	1212	1082.03	1521.29	1441.21	1951.96	1.35439	951.48	1935.96	2.03468
FGSG_01667	20863.6	22584.4	18519.8	20599.8	42349.8	28078.2	0.663006	32905.9	22292.9	0.677474
FGSG_01668	636.49	604.46	642.25	611.06	853.25	783.07	0.91775	255.19	2901.94	11.3717
FGSG_01669	436.57	266.53	318.36	271.4	349.13	575.39	1.64807	253.5	551.2	2.17436
FGSG_01670	4590.97	5093.62	4037.08	6619.74	5677.55	5160.26	0.908889	4315.52	3052	0.707215
FGSG_01671	9698.66	9498.25	7810.93	5840.77	1652.76	3691.69	2.23365	4408.4	2631.29	0.596881
FGSG_01672	102543	160614	173095	86422.2	21743.1	29993.7	1.37946	16115.5	35731.2	2.21719
FGSG_01673	101.38	164.59	437.68	20451.9	87.25	19772.4	226.618	257.69	7877.94	30.5714
FGSG_01674	68.79	182.13	3344.62	285651	125.7	225945	1797.49	2801.17	89330.8	31.8905
FGSG_01675	10545.4	25180.4	39992.3	40658.5	111744	92255	0.825592	114327	86169.9	0.753716
FGSG_01676	70.07	204.01	363.6	456.53	1507.1	2490.51	1.65252	1691.34	2211.6	1.3076
FGSG_01681	2397.89	4683.58	6946.13	3502.82	8088.36	6040.53	0.746818	1082.17	4078.14	3.76848
FGSG_01685	26.54	94.84	826.93	905.28	16.66	35.21	2.11345	18.17	322.57	17.7529
FGSG_01686	41.81	9.82	25.52	371.1	838.34	1907.3	2.27509	36.41	686.21	18.8467
FGSG_01687	1066.62	1192.28	995.71	1070.7	1869.33	3554.8	1.90164	637.94	24149.8	37.8558
FGSG_01688	51.81	74.34	54.77	143.51	435.41	19411.9	44.583	220.62	58843.6	266.719
FGSG_01689	1423.12	1426.9	1093.26	785.49	1188.13	1548.38	1.30321	776.26	2115.03	2.72464
FGSG_01690	3009.94	3196.44	3156.62	1899.5	1769.59	2767.2	1.56375	1961.93	630.56	0.321398
FGSG_01691	756.01	749.58	517.49	780.02	455.14	970.76	2.13288	589.7	522.16	0.885467
FGSG_01693	316.29	301.76	384.99	496.92	2279.99	873.32	0.383037	315.21	665.77	2.11215
FGSG_01694	3771.05	5307.19	5460.15	3541.58	3075.92	1917.37	0.623348	3360.78	5927.72	1.76379
FGSG_01695	1375.86	2126.83	5506.56	5895.24	754.81	760.64	1.00772	1069.96	5138.94	4.80293
FGSG_01698	1944.43	2630.59	4297.08	7905.09	8480.66	6849.92	0.807711	1570.04	11234.7	7.15567
FGSG_01699	3772.63	4432.01	4395.65	2090.2	1158.17	1776.45	1.53384	2282.75	2199.69	0.963614
FGSG_01700	8507.06	11417.6	15474.1	4557.75	651.49	801.19	1.22978	2193.84	7151.15	3.25965
FGSG_01701	783.62	975.26	1493.66	5348.56	7757.86	15307.8	1.97319	2343.3	9266.75	3.95457
FGSG_01702	2455.05	3756.41	4663.05	4137.01	3914.99	6108.58	1.56031	4712.64	13106.5	2.78113
FGSG_01703	1694.42	1674.78	1484.91	2575.99	1528.71	2177.46	1.42438	1242.92	1198.46	0.964229
FGSG_01705	5021.09	4332.51	4231.97	4542.06	2880.83	2314.89	0.80355	8174.7	9023.31	1.10381
FGSG_01707	182.03	114.79	74.09	54.02	13.53	46.14	3.4102	38.83	65.66	1.69096
FGSG_01710	978.47	994.78	974.24	1359.31	1709.85	1722.86	1.00761	1189.7	1934.16	1.62575
FGSG_01711	3.49	13.21	22.11	37.42	332.83	313.91	0.943154	114.52	193.66	1.69106
FGSG_01712	184.34	278.77	466.48	785.34	1547.39	1569.62	1.01437	427.82	649.31	1.51772
FGSG_01713	6486	6309.29	8162.99	2488.37	2505.56	1487.05	0.5935	2100.56	1156.45	0.550544
FGSG_01717	5653.72	9797.58	15949.5	10634.9	2190.85	2956.55	1.3495	28722	28356.8	0.987284
FGSG_01723	13.58	1	10.13	9.4	13.87	11.55	0.832733	24.78	1	0.0403551
FGSG_01724	99.16	125.93	112.15	261.8	1130.72	400.27	0.353996	294.06	301.26	1.02448
FGSG_01725	176.98	179.81	194.14	160.63	266.96	302.97	1.13489	70.82	334.8	4.72748
FGSG_01726	12.48	29.46	17.95	9.26	14.54	174.1	11.9739	29.27	31508.7	1076.48
FGSG_01728	374.66	334.59	170.58	48.37	887.86	1057.47	1.19103	2676.95	970.11	0.362394
FGSG_01730	1242.15	1159.2	919.64	1547.91	264.34	319.67	1.20931	159.14	376.78	2.3676
FGSG_01731	2682.24	2394.06	2523.54	4139.04	1262.78	5672.68	4.49222	1181.31	2378.33	2.0133
FGSG_01734	358.48	485.13	647.07	133.74	27.6	105.63	3.82717	6768.93	4452.73	0.657819
FGSG_01735	1015.56	1758.92	1988.94	1522.45	6380.27	3902.49	0.61165	1299.2	6109.52	4.70252
FGSG_01739	39.86	23.91	15.83	14.69	80.04	52.03	0.65005	95.04	35.72	0.375842
FGSG_01743	11953.1	23763.1	23779	8809.85	18812.8	15851.7	0.842606	21575.1	15635.3	0.72469
FGSG_01744	1939.37	4287.11	6082.07	2685.36	29.81	96.72	3.24455	135.23	203.28	1.50322
FGSG_01745	12.67	9.16	14.18	55.27	21.94	54.64	2.49043	10.4	193.55	18.6106
FGSG_01746	2709.16	2286.08	3274.42	1749.6	3867.3	4556.66	1.17825	1048.34	3201.11	3.0535
FGSG_01747	7842.78	15395.2	17223.4	18328.2	287.74	3943.67	13.7057	3320.27	6648.75	2.00247
FGSG_01748	132	205.36	302.43	703.28	517.24	225.62	0.4362	459.09	1121.47	2.44281
FGSG_01749	30.57	5471.1	16399	68970.7	98481.8	18580.8	0.188673	12688.2	1273.88	0.100399
FGSG_01751	730.02	601.39	428.07	564.66	14821	5663.12	0.382101	707.82	2021.06	2.85533
FGSG_01752	1	2.84	6.16	28.58	35812.5	5027.21	0.140376	75.33	8675.12	115.162
FGSG_01755	784.06	1471.13	1866.12	1160.79	845.08	244.17	0.288931	723.65	208.6	0.288261
FGSG_01756	10.83	50.37	90.94	208.18	346.15	173.39	0.50091	29.66	752.29	25.3638
FGSG_01757	3864.8	7513.08	9332.36	14717.8	1463.18	8452.35	5.7767	646.57	2132.24	3.29777
FGSG_01758	142.04	267.61	282.12	329.8	177.57	395.67	2.22825	83.86	406.15	4.84319
FGSG_01759	45.86	48.82	65.33	80.84	121.02	187.89	1.55255	163.59	212.31	1.29782
FGSG_01760	392.16	435.17	410.86	545.87	976.47	1138.11	1.16554	187.95	385.1	2.04895
FGSG_01761	6.14	3.17	13.75	19.14	79.04	53.49	0.676746	1	85.3	85.3
FGSG_01762	85.99	137.43	198.51	375.43	120.96	546.18	4.51538	7.36	279.91	38.0312
FGSG_01764	178.51	323.88	341.13	257.79	60.02	65.85	1.09713	131.1	1330.32	10.1474
FGSG_01765	679.33	234.54	265.64	334.06	23.71	84.78	3.57571	14.12	71.66	5.07507
FGSG_01766	33.76	52.32	42.51	394.55	4068.51	7842.42	1.92759	479.45	5920.02	12.3475
FGSG_01767	94.42	188.14	682.42	2133.92	112838	88226.6	0.781884	47743.1	123941	2.596
FGSG_01768	3078.68	4410.36	4748.73	1893.76	233.22	782.02	3.35314	329.37	1162.48	3.5294
FGSG_01769	291.85	398.44	612.49	682.09	2359.35	1247	0.528535	142.66	361.9	2.5368
FGSG_01770	42.07	76.7	24.93	25.7	632.82	96.15	0.151939	921.25	14262.4	15.4816
FGSG_01771	84.72	143.55	60.69	21.12	594.76	99.34	0.167025	2597.43	28756.4	11.0711
FGSG_01772	386.11	421.39	486.95	355.87	1460.66	1508.65	1.03286	253.07	2454.61	9.69933
FGSG_01773	8.44	10.9	11.81	1	217.31	211.67	0.974046	17.33	439.61	25.367
FGSG_01777	458.62	204.61	157.5	203	248.17	212.69	0.857033	292.46	217.14	0.742461
FGSG_01779	2.28	9.41	20.4	11.83	147.55	113.66	0.770315	31.18	94.91	3.04394
FGSG_01780	171.13	245.75	425.22	439.05	3215.69	2198.5	0.683679	346.65	1164.55	3.35944
FGSG_01782	407.38	373.24	894.73	8738.57	16595.2	28724.7	1.7309	452.37	11315.5	25.0137
FGSG_01783	1	4.48	9.72	180.33	102.23	70.51	0.689719	5.94	30.14	5.07407
FGSG_01787	28.24	21.22	34.48	1	53.83	63.62	1.18187	49.19	285.2	5.79793
FGSG_01789	1083.61	119.6	44.61	12.81	30.22	73.47	2.43117	5.19	13.18	2.5395
FGSG_01790	1.12	1	1	1.16	557.35	749.86	1.3454	16.04	1328.89	82.8485
FGSG_01791	9.36	17.73	22.7	8.1	28.42	25.32	0.890922	8.54	151.65	17.7576
FGSG_01792	5.37	11.11	27.07	47.45	16.03	20.55	1.28197	7.36	1	0.13587
FGSG_01795	611.49	588.78	666.02	1457.29	377.23	429.53	1.13864	150.97	322.5	2.13619
FGSG_01796	81.56	69.61	150.82	243.1	72.33	218.82	3.0253	38.83	1	0.0257533
FGSG_01797	7.48	9.66	37.66	23.3	28.8	62.46	2.16875	10.23	51.92	5.07527
FGSG_01798	787.01	1509.22	909.41	361.7	2733.49	2466.01	0.902147	3099.82	7588.23	2.44796
FGSG_01799	48.1	182.22	202.97	101.91	1120.97	1585.31	1.41423	1264.48	1956.42	1.54721
FGSG_01800	398.06	434.46	446.68	321.24	2084.62	1415.75	0.679141	273.81	340.21	1.2425
FGSG_01801	727.96	266.53	89.61	215.6	411.83	316.92	0.769541	89.29	82.36	0.922388
FGSG_01802	291.64	305.63	456.06	4019.3	3949.62	4303.59	1.08962	1016.05	736.42	0.724787
FGSG_01803	886.46	1867	2590.05	939.98	560.72	524.88	0.936082	358.93	1167.01	3.25136
FGSG_01805	217.84	276	338.79	171.5	66.89	272.74	4.07744	1597.53	525.48	0.328933
FGSG_01806	28.97	202	376.89	673.2	75.96	414.96	5.46288	6581.07	301.71	0.0458451
FGSG_01807	528.63	699.09	1213.36	787.79	828.24	621.94	0.750918	50.17	5325.23	106.144
FGSG_01808	750.47	902.31	1176.47	1008.61	747.27	659.35	0.882345	234.27	1310.45	5.59376
FGSG_01809	267.53	567.34	1263.05	760.54	1415.69	1361.57	0.961771	110.13	21985.6	199.633
FGSG_01810	61.39	119.39	200.07	106.9	314.81	187.84	0.596677	24.71	6544.93	264.87
FGSG_01812	10.98	15.61	69.16	164.02	12.84	12.73	0.991433	7.52	2936.79	390.531
FGSG_01813	553.29	838.98	1565.87	1284.92	504.75	533.59	1.05714	80.62	11102.6	137.715
FGSG_01816	250.74	119.56	57.57	367.3	14.84	1036.99	69.878	1	223.23	223.23
FGSG_01817	30.75	42.35	63.09	53.23	663.99	287.55	0.433064	87.67	35.58	0.40584
FGSG_01818	2.1	8.67	65.73	607.82	27207.2	21096.4	0.775398	8169.83	36760	4.49948
FGSG_01819	10.65	1	1.99	1	43	32.84	0.763721	7.29	1	0.137174
FGSG_01822	1166.15	4383.32	5172.36	603.01	102.7	364.24	3.54664	847.06	994.48	1.17404
FGSG_01825	3425.81	3353.68	3343.05	2068.32	2959.41	3297.27	1.11416	3084.94	6145.35	1.99205
FGSG_01826	3439.64	6232.94	17783.6	15295.5	10240	6190.49	0.604539	1449.4	5703.12	3.93481
FGSG_01827	112.33	71.3	68.21	61.77	69.19	8155.1	117.865	72.35	2294.21	31.7099
FGSG_01828	10.99	9.08	46.74	66.21	11.39	28.85	2.53292	42.11	152.62	3.62432
FGSG_01829	13.72	19.5	32.64	28.51	27.65	53.59	1.93816	4.7	619.47	131.802
FGSG_01830	43.18	68.4	154.64	200.32	219.23	310.64	1.41696	55.15	479.7	8.6981
FGSG_01832	4725.87	1138.68	965.19	218.9	68.91	18.91	0.274416	99.46	67.28	0.676453
FGSG_01836	397.64	284.83	284.54	896.56	11.76	489.67	41.6386	49.37	119.28	2.41604
FGSG_01837	31857.4	33479.5	34178.2	22532.6	14927.8	19955.5	1.3368	29411.6	55501.7	1.88707
FGSG_01838	58337.8	59717.6	58341.2	39552.9	10242.5	15308.5	1.4946	41180.7	27192.4	0.660319
FGSG_01839	2376.85	2634.41	1782.8	3117.88	1150.87	3360.6	2.92005	2259.01	686.52	0.303903
FGSG_01842	5385.82	5718.69	6048.09	11248	6201.22	9249.72	1.4916	4049.9	1892.67	0.467337
FGSG_01844	697.83	516.44	288.05	282.75	758.66	435.75	0.574368	1034.15	526.96	0.509559
FGSG_01845	9665.39	11451.1	10581.4	18001.8	7395.81	16696.1	2.25751	7141.44	6246.91	0.874741
FGSG_01846	2022.51	2412.63	2377.16	2867.39	4137.71	2700.69	0.652702	2708.29	2101.9	0.776099
FGSG_01847	1357.74	1527.4	1276.43	1106.63	712.29	1202.05	1.68759	1104.92	386.3	0.349618
FGSG_01848	338.79	293.91	442.89	4529.22	5699.08	6034.61	1.05887	6116.66	20975.9	3.42931
FGSG_01849	1156.31	3583.93	6528.49	29459.7	12718.9	17587.2	1.38276	1682.8	9859.01	5.85869
FGSG_01850	4272.73	3962.31	3751.03	4840.31	4438.63	3355.19	0.755907	4359.44	1606.96	0.368616
FGSG_01851	9578.08	12474.4	10264.5	9481.85	6378	14829.5	2.32511	14060.8	4507.57	0.320578
FGSG_01852	4198.92	4453.59	4363.75	5748.76	4463.4	6302.69	1.41208	5310.38	4206.79	0.792182
FGSG_01854	7169.74	5591.14	4232.88	3542.63	5313.98	5868.42	1.10434	5559.74	1546.85	0.278223
FGSG_01855	6410.24	4965.93	3734.93	3493.99	2749.88	2509.65	0.91264	1345.1	1488.95	1.10694
FGSG_01856	2844.63	2479.16	1775.35	1578.16	1533.81	1600.55	1.04351	1021.89	1652.72	1.61732
FGSG_01857	1898.97	3242.74	4823.1	7334.31	5407.65	6182.26	1.14324	6937.53	16885.5	2.43394
FGSG_01858	2914.8	3391.32	3302.31	8390.09	3974.02	3754.58	0.944781	1704.56	329.45	0.193276
FGSG_01859	31.14	29.25	44.36	244.07	467.66	355.46	0.760082	139.49	1415.42	10.1471
FGSG_01861	246.99	875.12	2035.2	1693.57	3653.31	7455.37	2.04072	141.03	4187.81	29.6945
FGSG_01862	18.59	25.21	33.82	35	75.96	77.23	1.01672	1	112.97	112.97
FGSG_01863	4345.69	5142.02	5054.2	5871.27	3737.89	5177.91	1.38525	2279.29	3000.22	1.3163
FGSG_01865	8164.86	7565.88	6732.04	6270.03	5136.31	4276.17	0.832537	7351.55	6993.38	0.95128
FGSG_01866	3903.83	1849.3	2111.85	7038.21	3299.63	3485.8	1.05642	2312.79	5287.22	2.28608
FGSG_01867	7037.61	6060.28	6431.94	8175.33	9077.39	7131.69	0.785654	3186.38	6859.75	2.15283
FGSG_01868	354.43	285.45	323.3	734.87	175.3	383.08	2.18528	114.59	348.83	3.04416
FGSG_01870	38701.8	19708.2	9877.14	9436.78	12696.3	12516.2	0.985816	42941.3	9113.14	0.212223
FGSG_01871	190286	130974	93193.1	43984.7	74305.5	43990.1	0.592017	295845	35699.4	0.120669
FGSG_01872	4174.3	4639.91	9951.7	4940	10424.2	26733.8	2.5646	62513.1	49392.9	0.79012
FGSG_01873	5246.52	6565.72	5431.43	4846.85	6774.89	3888.07	0.573894	3050.01	1810.39	0.593569
FGSG_01874	1690.75	2066.2	2108.28	2130.57	1883.99	2213.58	1.17494	1304.8	1615	1.23774
FGSG_01875	7450.26	6143.14	4732.84	3796.77	3733.39	2136.84	0.572359	5178.63	6751.56	1.30373
FGSG_01877	3120.21	4478.44	5144.63	4278.39	9628.15	8699.13	0.90351	36907.7	26693.9	0.723261
FGSG_01879	112.68	140.92	139.39	215.6	680.75	837.82	1.23073	1006.5	1729.62	1.71845
FGSG_01881	4259.93	5192.94	5137.5	4783.07	4523.72	3424.38	0.756983	4759.28	2394.2	0.503059
FGSG_01884	4133.43	3989.82	4705.22	5397.88	3180.2	3964.86	1.24673	2541.17	8278.4	3.25771
FGSG_01885	5271.25	5590.84	5341.77	4273.15	4042.64	3748.82	0.92732	5091.53	2567.66	0.5043
FGSG_01886	3592.9	3936.95	3440.57	3359.4	3571.66	5003.71	1.40095	2936.74	1644.76	0.560063
FGSG_01887	14727.4	17493	16490.5	17355.2	24265.6	18754.1	0.772866	16297	12380.5	0.759681
FGSG_01888	33295.7	36044.6	42239.2	34462.9	46899.9	74920.6	1.59746	125901	127888	1.01578
FGSG_01889	3531.37	2834.64	2309.06	1862.91	1712.75	1883.65	1.09978	2171.67	2301.92	1.05998
FGSG_01890	7144.48	9138.65	8411.81	10234	13788.4	7459.25	0.540979	3837.24	4735.51	1.23409
FGSG_01891	73282.7	71846.1	69242.2	57285.1	77806.4	61839.2	0.794783	43852	79935.9	1.82286
FGSG_01892	4551.51	5751.78	5732.95	10250.4	16167.9	7653.18	0.473358	4871.66	3604.15	0.73982
FGSG_01893	4833.82	5821	5471	6469.23	6238.41	5543.78	0.888653	4584.73	2937.94	0.64081
FGSG_01894	398.8	458.37	398.94	240.78	249.75	279.03	1.11724	320.68	519.24	1.61918
FGSG_01895	4967.05	5154.61	4812.41	5576.86	3376.43	5215.14	1.54457	4293	8608.14	2.00516
FGSG_01896	889.1	1112.1	1039.16	1192.56	1012.74	1199.53	1.18444	727.94	529.89	0.727931
FGSG_01897	7191.14	11551.9	12212	18231.2	11013.4	6391.56	0.580343	17688.9	15987.2	0.903795
FGSG_01898	3764.09	4019.95	3531.83	4588.99	3834.78	5116.47	1.33423	4030.05	3049.18	0.756611
FGSG_01899	1443.77	1573.21	1386.72	1650.52	1287.55	1583.95	1.2302	1511.35	943.14	0.624038
FGSG_01900	10761.2	10751.6	9439.5	7520.78	6416.79	6339.58	0.987968	6564.67	5756.19	0.876844
FGSG_01901	755.04	1053.59	1362.6	1185.15	7005.76	6512.09	0.929534	2868.09	8285.39	2.88882
FGSG_01902	5398.93	7000.92	9436.38	7824.14	20117	21876.7	1.08747	12681.4	9876.59	0.778826
FGSG_01903	3415.92	3742.21	2820.56	3970.91	2435.5	4538.63	1.86353	2742.29	2255.48	0.82248
FGSG_01904	13239.6	13440.3	11954.8	10165.1	16779	17965	1.07069	15418.9	5494.98	0.35638
FGSG_01905	748.71	1093.22	1209.09	1101.99	1973.55	1922.81	0.97429	680.65	2685.89	3.94607
FGSG_01906	7527.59	6560.37	5575.34	6034.6	4472.04	6156.07	1.37657	4663.48	7803.34	1.67329
FGSG_01907	6871.96	7033.66	6080.02	5496.14	5295.64	5116.3	0.966134	3656.09	4243.44	1.16065
FGSG_01909	2114.06	3262.3	5031.67	8667.88	7985.82	6910.28	0.865319	2181.89	5517.87	2.52894
FGSG_01910	5522.7	5895.88	4763.55	4070.61	2804.85	6404.36	2.28332	2700.32	1116.81	0.413584
FGSG_01911	2401.83	2525.79	2129.47	2114.53	1950.69	1459.01	0.747946	1727.22	1448.52	0.838642
FGSG_01912	43070.9	38535.5	42825.9	25030.5	26370	28780.3	1.0914	30919.3	29299.2	0.947602
FGSG_01913	178.83	109.86	115.41	35.14	43.46	45.8	1.05384	26.46	1	0.0377929
FGSG_01915	14116.3	13714.9	13266.9	35666.8	14995.9	41238.4	2.74998	50675.2	46210	0.911884
FGSG_01917	9208.62	13171.7	11983.6	18218.9	15490.3	11547.9	0.745492	13233.2	7326.45	0.553642
FGSG_01918	751.51	745.65	560.98	441.48	741.01	526.08	0.70995	1067.79	501.17	0.469353
FGSG_01919	3303.79	4145.41	4001.98	5511.14	2817.79	4160.98	1.47668	1609.44	1992.32	1.2379
FGSG_01920	4191.47	4538.29	3532.04	4273.52	3945.05	5206.06	1.31964	3086.01	1314.78	0.426045
FGSG_01921	4364.98	5000.28	4755.98	3528.3	3222.44	4450.44	1.38108	4713.72	4568.49	0.96919
FGSG_01922	1266.98	1447.04	1720	6019.9	1709.72	7532.28	4.40556	758.67	3574.19	4.71113
FGSG_01923	9300.01	11426.8	11544	13407	10921.7	17057.1	1.56176	6786.4	9193.56	1.3547
FGSG_01924	7679.67	10119.7	24714.5	38143.4	19477.2	15666.3	0.80434	3327.42	10916.6	3.2808
FGSG_01925	8499.8	8849.32	6478.42	9095.94	6897.19	10423.1	1.51121	7241.11	2374.31	0.327893
FGSG_01926	20414.5	12105	13563.2	10845.9	18117.4	14321	0.790456	8733.86	12574.1	1.43969
FGSG_01927	2479.44	2728.8	2435.1	1338.97	1384.3	1694.57	1.22413	1173.81	1059.54	0.90265
FGSG_01928	3703.87	5571.66	4511.78	7583.44	1916.33	5538.03	2.88991	4856.01	2554.22	0.525992
FGSG_01929	1069.58	1352.1	1066.02	1195.7	1133.14	1526.27	1.34694	782.14	732.73	0.936827
FGSG_01930	2031.94	2990.36	2941.63	5031.13	7646.14	8260.36	1.08033	2807.27	4600.12	1.63865
FGSG_01931	4052.42	4434.65	5383.43	7256.83	8064.56	8453.59	1.04824	7176.5	10477.4	1.45996
FGSG_01932	4641.59	4556.99	4060.08	7179.31	6188.24	5418.06	0.875541	4263.39	3548.05	0.832213
FGSG_01933	4931.27	5673.77	5140.12	6384.11	8118.4	7802.08	0.961037	8396.04	7689.88	0.915894
FGSG_01934	1381.79	1398.5	989.03	751.54	714.68	1823.37	2.55131	1107.97	658.9	0.594691
FGSG_01935	1640.66	2121.36	2015.92	1946.52	3288.9	2293.62	0.697382	2585	1926.39	0.745219
FGSG_01936	2803.29	3530.96	3911.05	2357.23	2972.89	3367.08	1.13259	2348.21	2759.84	1.1753
FGSG_01939	1117.24	825.1	744.51	685.56	2510.21	1758.28	0.700451	1976.59	991.33	0.501535
FGSG_01940	8913.34	10158.7	10577.8	15791.2	78880.1	15184.7	0.192504	14106.1	10320.8	0.731654
FGSG_01941	54824.4	49435.4	48372.1	32564.6	25886.8	29035	1.12161	28981.2	23278	0.80321
FGSG_01942	536.96	363.34	255.38	231.66	478.8	504.39	1.05345	1098.89	1238.93	1.12744
FGSG_01943	3605.66	7494.37	7627.85	17170.3	87927.1	109385	1.24404	61297.1	34599.4	0.564453
FGSG_01944	6679.78	8242.19	7196.8	12988.6	25315.1	7379.62	0.29151	6503.1	3726.1	0.572973
FGSG_01946	1702.48	1879.87	2263.05	8783.56	6699.04	1569.31	0.234259	1827.75	602.15	0.329449
FGSG_01948	4210.02	3826.67	3455.17	3344.68	3194.91	3600.54	1.12696	1385.58	693.78	0.500715
FGSG_01949	15.07	5.5	14.88	6.45	40.59	103.52	2.55038	14.56	98.5	6.76511
FGSG_01950	23227.6	18335	12036.9	12668.7	16129.2	15038	0.932346	22092.8	6992.78	0.316518
FGSG_01953	848.06	1169.93	1135.77	1685.45	3911.85	2457.21	0.628145	2169.41	1860.89	0.857786
FGSG_01954	1967.43	2317.39	2224.14	2732.39	3159.1	2531.85	0.801447	2073.15	1208.65	0.583002
FGSG_01955	238461	153080	129549	106337	129356	84236.9	0.651201	215773	113259	0.5249
FGSG_01956	278003	194015	140507	71269.1	128944	80214.4	0.62209	447837	89393.7	0.199612
FGSG_01957	4994.85	6142.81	6278.13	11823.6	29008	10142.8	0.349657	8554.83	5698.33	0.666095
FGSG_01958	6514.87	5962.51	5215.09	4167.71	4359.96	4729.65	1.08479	4835.08	5577.52	1.15355
FGSG_01959	13048.9	16230.5	11720.4	20843.8	18773.8	18802.6	1.00153	18179.1	6778.6	0.372878
FGSG_01960	27574.5	46040	62261.9	76856.4	87242.2	130959	1.50109	21420.7	228900	10.6859
FGSG_01962	12158.9	10816.9	9553.39	8261.51	17625.4	11149.7	0.632591	46456.8	9485.03	0.204169
FGSG_01963	2460.6	2631.24	2795.98	5223.32	4116.95	4131.96	1.00365	2355.04	3342.8	1.41942
FGSG_01964	5515.97	7104.71	7601.18	9212.84	5227.06	8554.66	1.63661	6999.42	4953.78	0.707741
FGSG_01965	6306.87	9884.03	11773.9	9033.5	5624.98	5887	1.04658	17795	7896.39	0.443743
FGSG_01967	11413.1	12053.9	10201	10766.6	8639.24	7983.57	0.924106	3583.02	8688.45	2.4249
FGSG_01968	18229.3	10809.6	5462.57	6859.91	4575.06	7788.41	1.70236	14091.8	3585.47	0.254437
FGSG_01969	1261.2	1909.14	1847.22	3341.63	2251.67	4192.58	1.86199	1493.68	1894.55	1.26838
FGSG_01970	13316.1	10048.4	6957.94	6196.7	4503.23	4318.27	0.958927	10940.8	3134.94	0.286536
FGSG_01972	1232.48	781.15	1236.29	3315.76	1167.93	2616.15	2.23999	2877.51	10491.6	3.64608
FGSG_01973	1870.64	1901.25	1984.3	1609.29	1640.24	3966.64	2.41833	908.95	3390.16	3.72975
FGSG_01974	35057.8	39403	42479.4	44327.8	38693.1	23543.6	0.608471	22352	45185.8	2.02155
FGSG_01975	643.49	942.14	1341.01	2409.61	2662.04	3945.2	1.48202	3352.67	7134.71	2.12807
FGSG_01977	1007.8	2133.98	2585.87	330.04	162.45	276.46	1.70182	64.21	254.7	3.96667
FGSG_01978	23.32	37.65	63.62	62.07	109.69	91.56	0.834716	63.84	101.21	1.58537
FGSG_01979	56.74	130.06	230.2	62.62	184.86	40.18	0.217354	82.51	1	0.0121197
FGSG_01980	3160.93	3480.56	2314.91	1155.73	2476.28	1749.45	0.706483	1271.57	614.41	0.48319
FGSG_01981	4755.68	2236.51	1255.41	225.25	68.27	164.88	2.41512	20.47	1350.03	65.9516
FGSG_01982	626.21	615.1	627.77	571.28	409.1	755.3	1.84625	94.41	605.01	6.40833
FGSG_01983	361.04	737.62	1019.37	9629.02	13868.4	15560.5	1.12201	19623.8	6640.43	0.338386
FGSG_01985	3030.97	3029.43	3312.46	1952.7	2388.91	1900.4	0.795509	354.25	1750.01	4.94004
FGSG_01986	33.2	97.42	162.02	493.86	395.96	333.06	0.841146	39.99	405.77	10.1468
FGSG_01988	48.28	206.63	125.44	35.82	43.2	85.67	1.9831	1477.25	5674.99	3.84159
FGSG_01991	334.26	296.33	359.65	728.01	322.59	661.9	2.05183	218.42	1407.66	6.44474
FGSG_01992	1641.45	2284.03	2570.68	3866.84	3880.92	5132.99	1.32262	2184.08	4429.35	2.02802
FGSG_01993	480.39	723.8	690.98	251.69	311.82	394.38	1.26477	1315.02	1945.93	1.47977
FGSG_01994	101.23	194.23	208.1	64.38	100.78	411.95	4.08762	1521.21	3557.68	2.33872
FGSG_01995	535.91	401.95	363.36	341.23	766.76	1122.71	1.46423	320.91	483.07	1.50531
FGSG_01997	9.44	18.12	143.43	47.64	26.03	53.76	2.06531	33.23	1	0.0300933
FGSG_02000	6475.73	8993.35	11101.1	4968.26	8948.97	11646.2	1.3014	1371.58	41865	30.5232
FGSG_02001	2126.88	1394.45	2091.19	653.83	734.59	1165.16	1.58614	282.26	3697.67	13.1002
FGSG_02002	7110.75	7385.26	7510.25	6235.06	6198.32	5351.02	0.863302	3026.47	1993.43	0.658665
FGSG_02003	306.36	362	451.72	758.4	517.56	693.95	1.34081	205.89	687.89	3.34106
FGSG_02004	9384.72	10292.9	11223.8	11305.3	6454.09	4958.77	0.768314	9856.49	4111.06	0.417092
FGSG_02007	27573.4	11791.8	6635.87	3124.64	5308.37	4159.03	0.783485	10477.1	3126.79	0.29844
FGSG_02008	1949.62	2287.97	2780.14	4409.08	2858.85	5674.9	1.98503	1698.83	2520.65	1.48376
FGSG_02009	6010.73	5781.2	5394.2	6666.7	3052.38	4307.28	1.41112	2251.35	3469.36	1.54101
FGSG_02010	5073.24	5173.44	3904.93	4670.74	3024.62	4022.95	1.33007	2256.21	1030.09	0.456558
FGSG_02011	7553.67	9375.64	10103.5	8840.78	6613.86	7648.63	1.15645	3762.91	6409.28	1.70328
FGSG_02012	21036.3	17426.1	13831.6	10888.5	5816.91	4662.71	0.801579	11344.8	5010.07	0.44162
FGSG_02013	8222.84	7487.77	5397.13	3918.42	2130.56	1576.13	0.739773	2811.45	1839.05	0.654129
FGSG_02014	79434.6	74692.4	57275.5	46499.3	109416	54946.6	0.502181	83395.4	42645.9	0.51137
FGSG_02015	912.53	1075.59	1596.89	717.51	869.38	849.33	0.976938	429.22	1334.04	3.10806
FGSG_02016	577.45	798.99	782.73	1132.2	662.98	1270.76	1.91674	798.15	759.27	0.951287
FGSG_02017	440.62	443.48	423.17	434.06	387.33	702.98	1.81494	249.01	197.4	0.792739
FGSG_02018	126.46	149.81	211.37	50.79	225.64	523.75	2.32118	752.33	3161.28	4.20199
FGSG_02019	1080.23	1600.12	3167.35	4196.68	1337.86	2280.22	1.70438	1221.49	3924.92	3.21322
FGSG_02020	252.61	318.77	426.73	281.76	716.46	335.37	0.468093	933.91	1786.54	1.91297
FGSG_02021	7.28	48.89	28.52	30.25	77.01	43.8	0.568757	79.71	1	0.0125455
FGSG_02022	143607	178646	211247	72650.6	63625.8	65358.2	1.02723	117839	122793	1.04204
FGSG_02023	190	155.69	146.66	367.5	374.28	345.35	0.922705	215.22	272.97	1.26833
FGSG_02024	336.04	258.75	188.06	299.66	759.46	1355.73	1.78512	1449.24	5063.23	3.49371
FGSG_02025	17243.8	8845.76	5534.19	5208.66	11337.3	9739.63	0.859079	29993.3	10032.6	0.334494
FGSG_02026	3714.81	4127.5	3393.19	4151.28	2958.38	4311.13	1.45726	3078.26	2251.86	0.731537
FGSG_02027	3027.79	5321.18	7314.86	21573.6	11480.2	6274.38	0.546537	966.35	3394.22	3.51241
FGSG_02028	13341.6	15645.6	15767	16915.2	23382	21615.2	0.92444	18163.8	18961.8	1.04393
FGSG_02029	8410.29	8510.71	7126.46	7839.03	12280	4500.49	0.366488	4832.05	4960	1.02648
FGSG_02030	32603.6	22149.2	15705.4	16731.9	13926.8	10791.9	0.774906	20218.1	9438.29	0.466825
FGSG_02031	1552.14	1377.05	1400.41	1820.68	2191.13	3555.5	1.62268	447.25	557.32	1.2461
FGSG_02032	40.31	66.63	73.69	100.49	1522.58	1296.54	0.851541	191.26	541.15	2.82939
FGSG_02034	20633.2	23404.3	28921.7	5594.79	333.38	501.65	1.50474	4720.68	5319.89	1.12693
FGSG_02035	292.86	1351.5	2294.51	209.1	21.49	193.77	9.01675	633.43	1045.12	1.64994
FGSG_02036	14034.5	27510	18727.6	1509.89	713.6	2216.92	3.10667	7766.61	1133.54	0.14595
FGSG_02037	326.72	300.86	347.52	148.61	393.14	236.45	0.60144	363.85	775.04	2.13011
FGSG_02038	6515.85	3964.93	4084.8	505.6	184.86	219.33	1.18647	6934.45	1742.57	0.251292
FGSG_02039	781.17	708.77	699.7	328.13	909.49	810.74	0.891423	265.67	541.8	2.03937
FGSG_02040	5683.51	3647.96	2242.77	2176.15	2689	2516.24	0.935753	3700.55	1584.01	0.428047
FGSG_02041	2529.06	2192.5	1830.43	2258.57	1841.08	2004.77	1.08891	1530.05	1834.04	1.19868
FGSG_02043	8036.66	8221.78	7162.3	9379.43	8175.3	7073.19	0.86519	5959.23	4373.83	0.733959
FGSG_02044	6307.5	8545.01	9308.57	5706.15	4520.69	6083.05	1.3456	6172.17	4466.85	0.723708
FGSG_02045	1715.77	2567.02	3279.23	2488.4	2122.68	2766.41	1.30326	3677.66	8317.68	2.26168
FGSG_02047	4682.95	4216.8	3599.98	5168.13	3162.89	4319.77	1.36577	5146.59	4862.08	0.944719
FGSG_02048	3321.32	3273.14	2778.17	2359.3	2170.35	2501.6	1.15263	2384.01	1409.77	0.591344
FGSG_02049	4534.31	4900.25	4798.06	4070.69	4194.99	1876.93	0.447422	4807.09	8596.23	1.78824
FGSG_02050	53.87	4178.8	21466.8	50894.1	157.11	412.62	2.62631	11.34	57.55	5.07496
FGSG_02051	1666.53	31906.5	103380	182153	7032.44	14138.6	2.01048	477.42	5158.31	10.8046
FGSG_02052	3.38	18.61	39.07	403.48	5642.74	6424.93	1.13862	129.45	3518.28	27.1787
FGSG_02053	8394.09	10609.3	10310.7	8260.2	3092.95	3808.57	1.23137	3236.25	3353.42	1.03621
FGSG_02054	3284.58	4257.35	3373.36	3984.89	1618.81	4430.24	2.73673	2539.77	1011.33	0.398197
FGSG_02058	8577.33	8326.43	7115.06	5603.53	3669.62	4325.79	1.17881	2729.36	3204.85	1.17421
FGSG_02059	207.39	202.07	124.56	92.82	122.98	174.67	1.42031	78.46	304.42	3.87994
FGSG_02060	4785.91	2636.61	2098	2262.05	2252.09	2224.8	0.987882	3166.91	1253.33	0.395758
FGSG_02061	50.49	19.56	56.51	531.01	947.83	919.86	0.97049	17.28	1840.7	106.522
FGSG_02063	747.75	1105.84	2166.48	1218.33	699.89	698.06	0.997385	801.21	1008.82	1.25912
FGSG_02064	147.97	237.36	437.29	265.61	503.91	300.54	0.596416	486.77	450.66	0.925817
FGSG_02065	47.99	82.64	67.15	20.77	12.47	99.95	8.01524	54.74	1555.32	28.4129
FGSG_02066	2674.96	3641.8	3379.03	2372.56	1544.04	1693.99	1.09712	1692.49	1579.19	0.933057
FGSG_02067	2720.84	2754.87	2513.97	1303.95	1604.73	566.4	0.352957	338	183.73	0.54358
FGSG_02069	659.07	2237.15	5097.92	5239.41	5864.38	6262.28	1.06785	13681.2	5915.2	0.43236
FGSG_02070	26.04	43.89	184.06	189.32	3311.71	4024.6	1.21526	360.12	13931.5	38.6856
FGSG_02071	2253.33	2748.41	3072.63	4618.42	5717.73	5549.52	0.970581	2218.61	3086.36	1.39112
FGSG_02072	1306.05	1220.13	1172.07	1509.22	1580.64	1735.44	1.09794	947.54	848.36	0.895329
FGSG_02073	4287.38	5260.55	5697.89	3995.02	2314.46	2973.04	1.28455	5420.54	7584.48	1.39921
FGSG_02074	121.79	272.05	265.26	95.73	292.35	143.46	0.490713	2225.53	959.98	0.431349
FGSG_02075	16946.2	36551.1	22340.2	13754.1	4740.13	6164.95	1.30059	118389	34400	0.290568
FGSG_02076	268.46	710.74	795.03	162.67	84.53	293.52	3.47238	2434.3	5359.61	2.2017
FGSG_02077	236733	431917	540072	200162	17879.7	45278.6	2.5324	439514	473522	1.07737
FGSG_02078	1930.08	2809.53	2652.71	2257.97	1734.24	1390.59	0.801844	1942.17	2725.46	1.40331
FGSG_02079	1476.32	2162.46	2634.63	4993.04	3793.08	4496.36	1.18541	1243.89	2374.66	1.90906
FGSG_02082	1971.77	2226.15	1853.85	1096.89	1900.4	2448.96	1.28866	5268.59	2464.59	0.467789
FGSG_02083	17037	18130.8	16531.8	13332.2	10806.3	12263	1.1348	19642.5	12680.6	0.64557
FGSG_02084	2848.7	2733.43	1711.64	487.32	65.41	134.05	2.04938	1031.1	313.25	0.303802
FGSG_02085	472.75	959.01	1082.9	3443.99	1365.67	1737.25	1.27209	1405.9	4929.74	3.50647
FGSG_02086	16.88	26.16	4.72	83.29	143.54	119.26	0.830849	69.32	117.23	1.69114
FGSG_02087	209.29	611.48	1280.75	210491	41138.6	83722.2	2.03512	8786.41	109813	12.498
FGSG_02089	28.78	44.61	51.55	454.46	903.27	371.22	0.410973	780.04	1099.32	1.40931
FGSG_02090	1691.51	2180.47	2053.29	2466.46	1439.21	1488.94	1.03455	712.96	933.78	1.30972
FGSG_02091	4346.18	5180.31	4307.88	7158.24	3187.8	5436.24	1.70533	3365.49	4066.76	1.20837
FGSG_02092	9392.06	10058.8	8719.64	8367.61	6838.67	10462.5	1.5299	7942.24	14039.4	1.76769
FGSG_02093	2128.17	1505.5	1342.73	1784.68	1392.41	2428.72	1.74426	1131.74	1647.26	1.45551
FGSG_02095	3447.46	3568.83	3191.5	4963.45	6090.04	6684.61	1.09763	3982.94	2374.95	0.596281
FGSG_02096	8739.9	10302	9786.4	6629.25	3731.47	4460.23	1.1953	5971.4	5717.61	0.957499
FGSG_02097	22052.3	24424.1	35872.7	43382	68074.6	113483	1.66705	24005.6	56253.1	2.34333
FGSG_02098	12160.1	11908.3	10045	9219.41	8567.25	8202.48	0.957423	10418.8	10272.2	0.98593
FGSG_02099	215603	141388	118346	55529.1	89563.1	46802.4	0.522564	335533	47535.1	0.141671
FGSG_02100	38107.2	45886.4	44363.3	40547.7	25018.1	14285.4	0.571002	21002.1	16143.1	0.768644
FGSG_02101	58904.6	49176.9	44846.6	68624	17492.7	43889.6	2.50903	15965.7	15286.5	0.95746
FGSG_02102	1044.37	622.36	506.67	1099.63	15611.8	22934.2	1.46903	224.42	41434.1	184.627
FGSG_02103	269.19	233.97	153.04	692.38	1255.9	2400.23	1.91116	245.63	3323.16	13.5291
FGSG_02104	162.37	178.79	167.39	743.42	1180.13	2025.87	1.71665	175.45	2522.04	14.3747
FGSG_02105	5967.82	5998.17	5444.52	5564.52	4646.38	4989.58	1.07386	3412.92	4547.49	1.33243
FGSG_02106	936.52	1135.57	930.98	1131.95	895.06	1596.16	1.7833	445.11	369.14	0.829323
FGSG_02108	4281.07	6531.74	9398.91	5196.9	2394.71	1817.2	0.758839	513.58	9238.26	17.988
FGSG_02109	106.89	82.12	276.09	25.62	180.41	286.2	1.58639	982.83	342.58	0.348565
FGSG_02111	29.97	11.26	15.25	63.67	23190	26947.3	1.16202	28060.6	34129.9	1.21629
FGSG_02112	1	1	1	33.44	288.33	188.02	0.6521	366.42	211.79	0.577998
FGSG_02114	1	1.29	1	1.3	42403.7	42428	1.00057	46595.7	87567.6	1.87931
FGSG_02115	28.01	25.32	5.88	67.28	2622.43	2836.33	1.08157	6535.88	6588.19	1.008
FGSG_02117	422.2	71.07	45.29	103.68	24714	32372.1	1.30987	38390.2	37542	0.977906
FGSG_02118	25.38	10.49	17.05	13.18	2922.12	2892.91	0.990004	6914.1	3578.38	0.517548
FGSG_02119	46.96	41.24	57.81	58.53	20188.3	16256.2	0.805229	21408.7	23868.9	1.11492
FGSG_02120	92.46	106.99	153.17	57.63	452.38	917.74	2.02869	546.72	1232.79	2.25488
FGSG_02121	14.71	13.51	5.49	16.97	166.15	41.31	0.248631	8.95	45.39	5.07151
FGSG_02125	822.6	1126.28	6129.33	56230.2	33583	47676.8	1.41967	2122.27	59043.3	27.8208
FGSG_02126	4023.4	3332.35	2780.75	2525.51	2652.87	3720.92	1.4026	1538.79	2129.2	1.38368
FGSG_02127	11994.5	12047.4	9973.6	11084.8	14939	12644.1	0.846383	17750	16459.5	0.927299
FGSG_02128	45.19	62.25	59.95	55.64	422.01	297.9	0.705907	59.56	46.49	0.780557
FGSG_02130	52.36	64.78	104.94	48.69	259.05	234.31	0.904497	92.49	253.65	2.74246
FGSG_02131	56.67	82.95	694.22	138.99	941.78	701.56	0.74493	275.79	983.83	3.56732
FGSG_02135	44.31	32.7	21.26	6.58	560.57	477.38	0.851597	5637.86	7766.36	1.37754
FGSG_02136	5.2	9.4	112.08	160.75	24813.8	20976.7	0.845361	5062.05	40474	7.99557
FGSG_02137	95.25	45.3	35.54	23.56	100	235.99	2.3599	716.01	1259.88	1.75958
FGSG_02138	111.32	32.31	16.8	24.69	136.74	315.17	2.30489	715.59	990.15	1.38368
FGSG_02139	142.87	509.12	986.67	3969.68	44.43	37.91	0.853252	21.25	165.35	7.78118
FGSG_02140	98.48	131.67	173.45	157.96	158.65	133.26	0.839962	35.68	160.91	4.50981
FGSG_02141	3920.91	4132.81	3336.6	5449	5161.29	3700.36	0.716945	4889.96	4482.17	0.916607
FGSG_02142	2617.88	1603.41	911.89	547.52	1157.4	773.91	0.668663	2917.9	3309.69	1.13427
FGSG_02143	2549.38	1998.43	1537.71	773.42	1323.4	1117.02	0.844053	2736.09	4664.65	1.70486
FGSG_02144	7411.61	8345.53	7204.86	7948.22	5771.07	11192.8	1.93947	10880.4	12018.4	1.1046
FGSG_02145	2722.94	2795.66	2037.68	1445.45	437.15	326.98	0.747981	2735.2	9245.31	3.38012
FGSG_02146	298.01	302.47	239.52	996.86	335.46	631.37	1.8821	355.78	711.09	1.99868
FGSG_02147	406.94	1204.58	3403.48	1125.54	967.76	1372.07	1.41778	327.12	1569.92	4.79922
FGSG_02148	1056.12	1709.27	1816.52	2644.43	1091.04	1076.19	0.986389	318.28	1379.29	4.33357
FGSG_02151	172.35	115.67	44.52	32.13	18.78	153.16	8.15548	48.39	143.21	2.9595
FGSG_02154	2709.52	4624.53	5609.6	857.49	153.99	164.67	1.06936	642.78	2420.37	3.76547
FGSG_02155	1802.43	3524.2	4564.43	383.81	42.28	69.64	1.64711	139.8	208.6	1.49213
FGSG_02158	332.71	278.98	217.68	581.01	537.59	1471.19	2.73664	233.19	1584.91	6.79665
FGSG_02159	157.97	179	148.29	206.43	481.16	565.07	1.17439	41.85	8563.3	204.619
FGSG_02160	285.71	246.47	434.67	697.29	1518.53	1570.01	1.0339	125.29	8417.62	67.1851
FGSG_02161	1466.33	673.67	323.01	458.56	1298.14	1069.9	0.824179	123.83	584.94	4.72373
FGSG_02162	30.13	77.82	50.58	1361.34	7185.13	18237.8	2.53827	3848.75	31312.3	8.13571
FGSG_02163	3333.54	2886.08	3471.26	5600.96	23252.3	14404.8	0.619501	5782.73	14204.3	2.45633
FGSG_02164	39.37	21.41	18.55	19.37	38.5	83.72	2.17455	28.36	143.89	5.0737
FGSG_02165	462.07	109.18	67.26	38.74	74.75	61.12	0.817659	28.36	86.33	3.04408
FGSG_02168	192.22	170.22	210.29	722.08	1255.3	3054	2.43288	632.99	883.15	1.3952
FGSG_02169	256.52	275.73	598.88	732.07	512.91	2857.41	5.57098	627.71	629.74	1.00323
FGSG_02170	947.05	1125.34	1142.15	2122.29	1835.11	3742.59	2.03944	527.28	1273.88	2.41595
FGSG_02171	79.91	157.94	151.66	346.46	6005.98	10335.5	1.72087	133.15	868.55	6.52309
FGSG_02172	52.51	62.39	79.35	259.1	212.76	299.84	1.40929	14.38	255.26	17.751
FGSG_02173	30.85	1784.81	4792.56	21736.8	1991.88	14440.4	7.24962	109.78	771.18	7.02478
FGSG_02178	23.72	19.61	42.48	458.31	15.09	2158.41	143.036	12.99	65.89	5.07236
FGSG_02180	85.1	108.69	108.49	67.53	20.46	16.08	0.785924	630.95	689.47	1.09275
FGSG_02182	470.57	294.02	183.09	123.36	91.45	196.76	2.15156	30.67	31.12	1.01467
FGSG_02184	88.67	124.77	83.84	104.8	41.08	54.86	1.33544	41.85	84.93	2.02939
FGSG_02185	42.29	40.49	76.19	323.54	2688.33	676.77	0.251744	1671.39	1317.81	0.788452
FGSG_02186	52.29	68.85	148.03	581.46	2154.9	706.89	0.328038	1908.4	1964.93	1.02962
FGSG_02189	2787.92	3007.13	3604.52	11602.4	1399.8	6732.42	4.80956	1244.41	4413.88	3.54697
FGSG_02190	222.25	156.73	138.2	139.25	107.52	126.88	1.18006	106.23	49	0.461263
FGSG_02191	3531.68	4425.35	4374.26	7737.75	6392.62	3722.66	0.582337	5436.23	4375.55	0.804887
FGSG_02192	5437.02	5318.19	3930.2	3021.08	3074.12	3560.29	1.15815	3228.24	1991.97	0.617045
FGSG_02193	5644.63	5388.52	4636.12	3749.64	2756.18	2882.44	1.04581	1115.02	2665.09	2.39017
FGSG_02194	49.85	66.95	72.53	36.25	284.68	316.62	1.1122	136.46	415.4	3.04412
FGSG_02195	4.84	10.01	10.84	115.74	955.56	14.7	0.0153836	1	1	1
FGSG_02198	82.05	42.38	38.85	55.72	34.39	36.79	1.06979	34.55	241.04	6.97656
FGSG_02199	434.25	413.18	364.11	736.28	529.7	752.06	1.41978	3419.06	10839	3.17018
FGSG_02201	2906.44	2262.56	1638.55	318.96	44.29	138.72	3.13208	664.64	661.18	0.994794
FGSG_02202	7767.86	6041.27	9159.62	2686.03	5645.71	14999.9	2.65687	31766.8	52604.4	1.65596
FGSG_02203	170.59	195.41	271.88	306.25	2295.25	2174.22	0.947269	416.22	2678.24	6.43467
FGSG_02204	8875.3	10893.6	16470.2	8456.68	7194.2	10798.3	1.50097	8316.61	13887.2	1.66981
FGSG_02206	1.74	1	126.39	747.06	10021.3	1088.38	0.108607	294996	15248	0.0516886
FGSG_02207	1	4.29	26.34	64.7	7099.89	2697.83	0.379982	21222.2	3517.91	0.165765
FGSG_02208	1.31	1.35	13.17	40.76	6210.05	1383.95	0.222856	15133.1	1489.42	0.0984211
FGSG_02210	1019.46	1124.62	2245.02	2264.25	20162.5	23870.2	1.18389	1663.82	50763.3	30.5101
FGSG_02211	554.9	891.37	1212.41	1456.78	2308.54	2775.05	1.20208	145.66	4539.51	31.1651
FGSG_02212	2545.05	2069.33	1164.48	1105.68	1021.45	847.98	0.830173	1790.14	176.93	0.0988358
FGSG_02213	300	235.13	220	268.64	302.81	424.32	1.40127	84.95	1293.04	15.2212
FGSG_02214	35.44	23.69	35	32.48	26.13	32.67	1.25029	17.12	1	0.0584112
FGSG_02215	343.96	392.63	456.4	450.45	721	723.65	1.00368	399.91	834.7	2.08722
FGSG_02216	3.69	4.76	9.29	204.03	9179.2	149.1	0.0162432	5987.67	4085.46	0.682312
FGSG_02217	59.9	54.38	62.98	352.57	11274.9	488.67	0.0433415	6563.66	11545.6	1.75902
FGSG_02218	21.81	18.43	8.88	37.07	17.49	18.16	1.03831	21.71	82.6	3.8047
FGSG_02220	4855.21	2510.3	9722.46	58390.3	129850	67289.5	0.51821	372.74	36325.2	97.4547
FGSG_02221	43521.8	54418.6	46431.1	5070.9	180.06	729.55	4.0517	2813.36	14964.2	5.31899
FGSG_02223	273.24	381.94	392.19	203.69	50.47	43.23	0.856548	8.8	1	0.113636
FGSG_02224	1007.32	1052.44	958.25	1177.87	895.46	1193.64	1.33299	620.81	577.45	0.930156
FGSG_02225	2489.15	4665.91	4819.76	1854.62	3563.45	2478.03	0.695402	23488.9	31798.4	1.35376
FGSG_02228	371.38	476.68	585.88	236.4	25.68	22.94	0.893302	14.16	28.73	2.02895
FGSG_02230	5258.78	4752.43	3375.46	2183.98	1539.16	2402.83	1.56113	2068.8	4036.94	1.95134
FGSG_02231	586.52	577.65	889.62	1528.79	524.37	1045.86	1.99451	750.25	1294.18	1.725
FGSG_02232	1136.7	1306.65	1355.74	1641.04	953.66	1385.36	1.45268	1030.14	1348.12	1.30868
FGSG_02233	19873.1	8866.17	4881.23	3627.99	5663.84	3878.91	0.684855	20164.3	1976.71	0.0980303
FGSG_02234	4030.95	4388.21	3291.9	2569.26	6145.11	5334.96	0.868163	2729.49	4991.75	1.82882
FGSG_02235	1015.62	1486.5	1661.42	1544.11	1055.64	916.02	0.867739	546.53	843.89	1.54409
FGSG_02236	2459.95	2810.69	2082.78	1763.63	4174.16	2890.63	0.692506	2486.81	3171.15	1.27519
FGSG_02237	4190.96	4325.78	4109.83	4449.63	4277.9	4074.96	0.952561	3428.37	3067.32	0.894688
FGSG_02238	1431.21	1802.03	1802.53	1480.48	1429.54	936.75	0.655281	2245.7	1876.04	0.835392
FGSG_02240	8273.88	8322.82	8577.7	7678.2	6631.82	3428.58	0.516989	7298.08	3475.91	0.476277
FGSG_02241	91.34	90.35	54.38	12.11	12.21	13.81	1.13104	1	1	1
FGSG_02242	110.31	150.38	109.75	108.22	40.74	76.94	1.88856	4.19	42.56	10.1575
FGSG_02243	158.48	267.92	249.94	179.58	63.66	144.69	2.27286	39.44	1	0.025355
FGSG_02244	1528.9	1501.32	1545.06	2855.15	4373.19	4000.69	0.914822	2084.31	1388.92	0.666369
FGSG_02245	12430	10136.9	9697	7092.15	2635.41	7968.99	3.02381	4031.09	4030.63	0.999886
FGSG_02246	33.01	28.72	62.22	200.3	323.08	277.62	0.859292	14.27	144.76	10.1444
FGSG_02247	12155.7	10869.3	8983.16	8096.1	6821.7	6685.66	0.980058	5490.9	21649.5	3.9428
FGSG_02248	63.62	4877.94	17574.7	8713.95	30161.3	27064.9	0.897338	2539.88	5909.18	2.32656
FGSG_02249	163.47	21733.8	75675.9	47317.6	128341	99927	0.778604	32777.8	34385.3	1.04904
FGSG_02251	264.84	272.94	398.17	324	576.11	498.41	0.86513	34.01	1698.3	49.9353
FGSG_02252	2926.33	2746.09	2215.51	2035.38	1940.23	1760.69	0.907465	1899.18	1953.14	1.02841
FGSG_02254	43.51	30.9	27.39	45.19	84.07	44.53	0.529678	29.77	188.82	6.34263
FGSG_02255	492.71	534.65	693.68	656.64	99.46	268.13	2.69586	593.78	989.84	1.66701
FGSG_02257	7.24	12.47	37.82	57.67	2422.29	2839.14	1.17209	145.37	8280.21	56.9596
FGSG_02259	149.87	215.76	203.5	160.78	390.94	336.58	0.860951	235.39	272.97	1.15965
FGSG_02262	20484.5	29065.4	35519.4	6692.22	6250.4	7228.37	1.15647	5684.4	14257.2	2.50813
FGSG_02263	301.79	125.88	69.24	13.63	36.67	49.59	1.35233	10.26	26.03	2.53704
FGSG_02264	377.17	262.07	454.86	510.41	646.02	634.38	0.981982	159.96	553.33	3.45918
FGSG_02267	125.47	239.15	334.14	633.68	712.94	459.62	0.644683	1184.36	19348.5	16.3367
FGSG_02268	89.89	118.87	142.19	82.16	204.4	235.66	1.15294	88.58	565.92	6.3888
FGSG_02269	8419.9	7579.21	8220.73	1714.38	1503.54	2419.53	1.60922	13150.3	15455.1	1.17527
FGSG_02270	1954.84	2391.1	2829.09	1364.48	713.38	1226.03	1.71862	1116.25	1167.24	1.04568
FGSG_02272	2652.37	3770.5	4479.54	3544.5	6621.74	10424	1.57421	7359.19	7639.83	1.03813
FGSG_02273	109721	63000.3	64924.7	87346.4	13859	56657.6	4.08815	40707.4	32552.6	0.799673
FGSG_02274	347.99	363.68	299.44	154.62	13.68	194	14.1813	1591.31	1704.09	1.07087
FGSG_02275	62.21	189.03	229.36	364.89	1906.32	554.7	0.290979	230.38	762.29	3.30884
FGSG_02276	992.81	1679.93	1726.63	1710.65	1451.27	1675.04	1.15419	1098.5	1700.92	1.5484
FGSG_02278	15.58	13.41	71.19	97.07	297.69	541.79	1.81998	31.98	612.9	19.1651
FGSG_02279	225.57	379.62	614.62	795.15	218.39	1597.86	7.31654	27.94	836.34	29.9334
FGSG_02280	1756.24	2045.81	3122.22	2370.71	2928.55	2173.19	0.74207	443.09	3334.57	7.52572
FGSG_02281	22994	12356	6451	1251.7	212.62	772.18	3.63174	1234.36	4274.76	3.46314
FGSG_02282	2740.15	1998.83	2245.25	1783.43	1360.36	1324.65	0.97375	759.59	4255.18	5.60194
FGSG_02284	2583.34	4324.07	4652.22	7293.16	7916.73	12003	1.51615	23611.7	52213.4	2.21134
FGSG_02285	54.49	65.68	134.68	70.75	568.61	463.4	0.81497	366.68	10468.5	28.5494
FGSG_02286	1165.04	1530.38	1092.88	1270.67	1854.75	1231.77	0.664116	1609.78	4314.75	2.68034
FGSG_02287	2333.23	2727.72	2829.17	3285.81	3145.77	1851.4	0.588536	1318.47	2056.12	1.55947
FGSG_02288	321.95	503.27	1156.81	444.39	1074.46	1028.47	0.957197	90.62	293.04	3.23372
FGSG_02289	4302.25	4415.13	5476.57	3473.73	18.88	314.21	16.6425	78.87	450.19	5.708
FGSG_02290	155.82	175.3	183.45	128.29	481.76	275.78	0.572443	157.98	673.28	4.26181
FGSG_02291	3308.52	5234.33	8563.43	11330.5	14020.6	8422.5	0.600724	5280.07	9976.37	1.88944
FGSG_02293	15.54	24.81	42.69	19.07	19.85	17.92	0.902771	1	39.24	39.24
FGSG_02294	6.95	2.39	7.78	1	57.87	14.93	0.257992	1	225.18	225.18
FGSG_02296	5.55	5.73	79.17	427.88	3378.98	1503.4	0.444927	1	2638.93	2638.93
FGSG_02297	6.37	1	2.38	4.41	22323	7641.3	0.342306	23.25	16483.8	708.979
FGSG_02298	13.45	9.93	6.45	7.98	64881.8	19542.9	0.301208	26.3	20629.4	784.387
FGSG_02299	1.82	1	2.04	13.27	40115.2	15252.3	0.380212	99.9	16878	168.949
FGSG_02300	1.31	1.36	1	9.55	7140.96	4620.56	0.64705	3.59	5196.41	1447.47
FGSG_02301	1	1	1	2.16	74011.7	29721.2	0.401574	1	27219.1	27219.1
FGSG_02302	35.28	277.92	538	254.22	40216.5	19921.8	0.495365	18.11	18802	1038.21
FGSG_02304	1	3.21	1.74	3.23	57691.5	18590.1	0.322233	1	11883.3	11883.3
FGSG_02305	50.9	62.76	101.07	66.51	21131	7311.92	0.346027	112.36	6316.19	56.2139
FGSG_02306	1	1	3.2	28.23	8951.98	2713.08	0.30307	1	2979.45	2979.45
FGSG_02307	28.73	64.04	137.07	661.18	4314.43	3832.29	0.888249	475.96	2624.75	5.51464
FGSG_02308	533.07	544.59	546.66	287.69	4005.69	3000.48	0.749054	191.57	620.4	3.2385
FGSG_02309	135.78	874.39	1388	9.4	251.44	66.99	0.266425	12.39	377.14	30.4391
FGSG_02310	9.58	11.88	8.58	9.95	132.88	110.84	0.834136	20.98	479.04	22.8332
FGSG_02312	75.64	90.55	75.25	42.4	141.12	121.71	0.862457	69.02	216.76	3.14054
FGSG_02313	350.45	449.24	210.66	296.62	144.31	208.01	1.44141	53.3	901.33	16.9105
FGSG_02314	4229.03	4475.66	6167.63	1245.52	437.86	1004.51	2.29414	1026.78	11550.3	11.2491
FGSG_02315	66.45	291.46	305.17	228.31	411.27	1665.65	4.05002	719.24	347.65	0.483357
FGSG_02316	507.96	1494.78	1596.25	587.18	1160.17	2443.34	2.10602	4417.14	417.67	0.0945567
FGSG_02317	44281.1	53652.8	35227.9	33080	21086.6	32975.7	1.56382	33754.5	36268.2	1.07447
FGSG_02318	2.64	16.36	32.49	103.26	3394.83	1064.02	0.313424	512.93	3726.34	7.26481
FGSG_02319	33.89	49.02	37.93	176	2554.85	806.9	0.315831	732.85	3765.16	5.1377
FGSG_02320	2555.16	3662.35	4787.8	4052.84	2589.8	2577.95	0.995424	29828.2	48680.4	1.63203
FGSG_02321	3055.65	2639.68	3732.99	6432.58	6664.55	4479.72	0.672171	347459	212470	0.611497
FGSG_02322	18136.1	22902.7	24830.3	24376.8	10722.5	9393.64	0.876069	156919	134634	0.857983
FGSG_02323	2719.93	3932.89	3938.29	4888.07	3082.31	2911.47	0.944574	14574	14309.8	0.981872
FGSG_02324	13.31	18.22	49.15	2370.4	4728.83	3041.56	0.643195	145176	98021.9	0.675191
FGSG_02325	4.5	4.65	50.33	2209.11	4653.79	1647.42	0.353995	269547	628884	2.33311
FGSG_02326	25.02	17.77	295.74	3967.51	5025.54	1986.06	0.395193	304384	324991	1.0677
FGSG_02327	1	5.38	266.87	2985.51	6683.88	2316.26	0.346544	386079	253473	0.656531
FGSG_02328	3.04	5.24	161.27	1823.32	2136.62	792.79	0.371049	177259	136660	0.770961
FGSG_02329	11.8	22.65	181.17	3057.96	3033.08	1160.57	0.382637	282268	260677	0.92351
FGSG_02330	41.07	159.12	948.75	4330.11	165.62	304.39	1.83788	156.15	380.26	2.43522
FGSG_02331	1.51	12.44	38.75	151.67	59.27	60.24	1.01637	32.97	83.62	2.53625
FGSG_02332	40.95	52.88	100.83	467.88	89.94	134.4	1.49433	28.02	483.39	17.2516
FGSG_02333	42.2	65.41	111.01	206.04	651.5	417.38	0.640645	167.52	849.9	5.07342
FGSG_02334	22.99	10.96	5.94	11.02	125.34	144.94	1.15637	96.82	245.61	2.53677
FGSG_02335	10359.5	10891.5	10217.3	8307.12	14544.7	11291	0.776294	7948.83	7080.09	0.890708
FGSG_02336	197.43	194.42	203.72	153.81	491.51	351.25	0.714634	439.12	899.71	2.04889
FGSG_02339	4950.58	8791.18	21583.4	26253.5	3553.1	2636.38	0.741994	31325.2	43636.2	1.39301
FGSG_02340	1	40.76	24.84	64.03	39.76	27.39	0.688883	27	1	0.037037
FGSG_02341	103.06	45.25	63.44	24.09	13.15	29.34	2.23118	7.05	1	0.141844
FGSG_02343	49.39	51.03	131.62	78.18	21.36	17.54	0.821161	35.41	81.66	2.30613
FGSG_02346	1842.56	1610.22	1567.13	1233.46	1178.67	1896.9	1.60936	2969.26	1724.49	0.580781
FGSG_02347	523.93	352.37	329.76	334.67	23.35	57.43	2.45953	3.97	120.94	30.4635
FGSG_02348	1	1	7.57	196.64	67.54	505.7	7.48741	1	399.07	399.07
FGSG_02351	50.16	78.97	72.19	62.03	136.55	344.63	2.52384	13.08	66.35	5.07263
FGSG_02352	5770.57	6107.77	5368.21	8927.15	7259.43	7284.25	1.00342	8438.13	20742.2	2.45815
FGSG_02353	798.72	1807.6	3094.75	3741.21	384.36	685.22	1.78276	552.27	321.53	0.582197
FGSG_02354	547.47	530.99	416.26	193.98	61.84	844.7	13.6594	157.29	266.01	1.69121
FGSG_02355	18.05	20.72	26.94	131.25	131.4	437.25	3.32763	1410.98	3203.27	2.27024
FGSG_02358	361.81	874.75	1786.53	382.21	5835.77	1886.92	0.323337	771.45	2221.88	2.88013
FGSG_02363	85.25	101.53	107.35	136.52	466.83	308.88	0.661654	366.26	476.88	1.30203
FGSG_02364	1365.77	2255.19	2379.96	500.83	1485.69	2216.97	1.49222	392.09	4510.88	11.5047
FGSG_02365	1	1	16.27	1	40.28	101.44	2.51837	6.63	1	0.15083
FGSG_02366	80.02	38.67	26	34.86	234.53	104.05	0.443653	67.13	125.48	1.86921
FGSG_02373	3080.98	6086.83	9391.19	18353	105668	104508	0.989024	26911.2	80025.7	2.9737
FGSG_02375	1387.79	1602.24	1731.35	1354.8	1415.5	1307.89	0.923977	772.85	3368.78	4.35891
FGSG_02379	564.45	3194.18	10481.9	2803.33	978.91	6465.77	6.60507	30.73	779.47	25.3651
FGSG_02382	4.23	4.37	17.36	7.32	21.73	14.99	0.68983	3.86	469.87	121.728
FGSG_02383	134.09	114.44	108.76	80.74	144.71	102.8	0.710386	31.92	26.99	0.845551
FGSG_02384	167.09	158.63	153.32	96.94	22.62	27.11	1.1985	12.36	83.62	6.76537
FGSG_02385	111.24	120.98	91.74	149	56.2	81.29	1.44644	1	162.62	162.62
FGSG_02386	493.69	114.28	126.82	36.43	153.73	433.91	2.82255	147.7	899.21	6.08808
FGSG_02387	35.98	34.92	19.52	70.21	324.11	408.8	1.2613	98.48	469.38	4.76625
FGSG_02390	1284.38	2437.92	2176.23	535.2	128.05	166.48	1.30012	171.19	246.31	1.43881
FGSG_02392	247.27	375.35	534.97	515.12	3971.46	5914.87	1.48934	612.59	8594.85	14.0303
FGSG_02393	32.99	36.93	35.7	18.28	11.96	19.63	1.6413	18.06	22.91	1.26855
FGSG_02398	4.13	4.27	4.62	4.29	188.21	336.53	1.78806	16.97	286.91	16.9069
FGSG_02400	1460.91	2644.54	2835.65	4070.74	6355.6	7595.27	1.19505	5744.6	5200.52	0.905288
FGSG_02403	19797.7	20145.3	20455.1	10484.3	12340.5	11136.8	0.902462	8798.27	13078.1	1.48644
FGSG_02406	569.91	664.21	1871.95	1469.47	2673.69	2755.06	1.03043	1619.58	3342.85	2.06402
FGSG_02407	2105.54	2990.85	3280.23	4177.99	6088.83	4844.59	0.795652	457.18	2236.65	4.89227
FGSG_02408	3.08	3.18	3.45	1	14.76	42.91	2.90718	16.85	213.74	12.6849
FGSG_02409	460.59	640.58	641.1	292.88	915	523.05	0.571639	452.6	1035.37	2.2876
FGSG_02414	5.66	4.68	1.27	9.4	2377.47	1635.22	0.687798	68.14	6882.72	101.009
FGSG_02415	1302.03	3834.52	5592.72	11956	7485.46	15447.5	2.06366	7569.3	17570.2	2.32125
FGSG_02416	70.08	64.79	51.61	24.9	19.23	32.91	1.71139	45.44	128.07	2.81844
FGSG_02418	189.12	415.21	277.83	289.76	24.61	45.99	1.86875	446.52	689.47	1.5441
FGSG_02419	598.87	214.17	99.69	151.53	141.79	98.65	0.695747	613.7	277.24	0.451752
FGSG_02420	7142.09	8450.99	6367.52	7111.62	9282.1	5916.99	0.637462	14054.8	8775.81	0.624401
FGSG_02421	4399.41	2415.94	1592.75	654.07	1202.19	705.09	0.586505	2027.41	924.59	0.456045
FGSG_02422	1.75	3.63	1.96	7.29	545.76	80.95	0.148325	19.22	10285.3	535.134
FGSG_02423	305.19	387.68	565.59	1153.71	10673.9	1019.84	0.0955452	1540.75	1146.49	0.744112
FGSG_02427	3240.91	5424.17	7572.75	6129.46	9510.4	7293.48	0.766895	1380.97	5429.15	3.9314
FGSG_02428	327.27	250.71	134.56	150.31	5845.59	4047.49	0.692401	1310.27	4792.51	3.65765
FGSG_02429	166.92	191.62	98.14	45.54	123.04	196.66	1.59834	32.31	3301.78	102.191
FGSG_02432	297.06	266.53	414.74	537.55	1169.92	1647.78	1.40846	64.2	564.56	8.79377
FGSG_02433	3028.92	4496.96	8740.26	9726.66	11163.9	12522.6	1.12171	2147.68	12874.2	5.99446
FGSG_02434	1869.43	2192.85	2219.5	5003.02	2045.74	4461.48	2.18086	3613.52	2017.72	0.558381
FGSG_02438	1514.96	1499.87	1350.31	1175.63	1271.85	1326.85	1.04324	2000.83	1931.89	0.965544
FGSG_02439	3452.65	4871.71	7062.32	7345.66	7067.38	5512.13	0.77994	7148.09	8723.3	1.22037
FGSG_02440	3268	3141.32	2302.33	2975.74	1655.36	2357.68	1.42427	2203.83	1494.6	0.678183
FGSG_02441	1738.09	1877.69	1683.69	1371.68	3181.98	3194.63	1.00398	297.19	1304.81	4.39049
FGSG_02442	6375.39	8503.96	6844.04	4516.16	1187.78	2383.16	2.0064	4285.04	2038.61	0.475751
FGSG_02443	1109.74	1605.74	1711.08	1526.19	864.52	635.66	0.735275	821.45	1847.91	2.24957
FGSG_02444	1063.69	1717.12	2999.06	10874.7	13957.1	8578.82	0.614654	799.15	1605.73	2.0093
FGSG_02446	4647.67	4367.43	4154.95	3785.17	2051.04	2466.29	1.20246	1896.78	1546.19	0.815166
FGSG_02447	112.78	1547.31	7288.35	37584.3	27613.9	15579.4	0.564186	1562.08	2318.04	1.48394
FGSG_02448	1	2.33	55.63	3578.74	13.94	704.99	50.5732	1	1	1
FGSG_02449	2320.67	2376.1	2070.35	2020.52	731.68	687.27	0.939304	730.13	618.73	0.847424
FGSG_02452	2101.53	2009.92	1893.28	2125.9	3986.7	2295.5	0.57579	1004.97	1786.93	1.77809
FGSG_02454	8249.85	9594.96	9044.37	7453.56	4954.65	8693.24	1.75456	4852.7	6871.6	1.41604
FGSG_02455	7908.38	8245.72	7326.34	5412.56	4062.35	4735.32	1.16566	7292.69	5126.59	0.702977
FGSG_02459	465.88	418.35	431.29	397.99	572.64	466.56	0.814753	184.74	211.64	1.14561
FGSG_02460	6084.8	6810.02	5802.66	4864.21	5242.65	4529.29	0.863931	6780.44	2466.51	0.363768
FGSG_02461	50706.6	62886.6	68988	88429.1	40943.8	35356.8	0.863544	36114.9	38244.7	1.05897
FGSG_02462	4136.67	4670.18	4343.36	3811.96	7473	3297.97	0.441318	1142.7	2853.59	2.49723
FGSG_02463	3662.85	3237.39	2349.55	2908.98	2861.54	2249.95	0.786272	1382.3	863.93	0.624995
FGSG_02464	24521.7	21658.7	16345.6	16534.6	6909.18	18615.7	2.69435	80027.1	91871.1	1.148
FGSG_02465	721.68	525.68	472.16	324.93	316.47	607.62	1.91999	333.99	1099.62	3.29237
FGSG_02467	3693.65	5076.7	1705.81	1572.06	2344.86	2151.56	0.917564	5550.08	4304.59	0.775591
FGSG_02468	1926.2	2274.36	2556.35	3035.51	2444.56	2662.27	1.08906	1325.73	7490.41	5.65003
FGSG_02469	71410.4	92908.6	93204	63302.9	26456	42831.8	1.61898	12564	54928.6	4.37192
FGSG_02470	2413.87	2757.37	2257.55	3893.87	2534.77	3327.97	1.31293	1762.85	800.34	0.454003
FGSG_02471	1436.25	3292.4	4009.42	18456.4	20486.8	12409.7	0.605744	7870.95	917.4	0.116555
FGSG_02472	2364.5	2324.54	2190.07	2019.37	2337.84	1819.95	0.778475	1251.24	540.95	0.432331
FGSG_02473	66256.9	57367.7	64165.5	51988.8	56519.1	51623.5	0.91338	65263.7	85705.8	1.31322
FGSG_02474	32384.8	30066.4	26517.8	25775.2	15718.7	16186.1	1.02974	25603.1	27552.5	1.07614
FGSG_02476	3558.71	3211.99	3211.56	2073.49	2059.27	2397.47	1.16423	1826.8	4838.29	2.64851
FGSG_02477	1958.03	3033.9	3532.74	6581.55	3291.57	5315.52	1.61489	1430.62	1155.05	0.807377
FGSG_02478	10609.1	5105.71	2322.18	1604.15	5035.03	2656.89	0.527681	9770.11	2946.39	0.301572
FGSG_02479	21714.2	28147.3	28990.5	33164.5	23729.2	16953.9	0.714476	12353	11336.9	0.917743
FGSG_02481	13210.9	11169.5	9159.87	10504.2	6464.02	11738.6	1.816	7040.04	4887.29	0.694213
FGSG_02482	8685.99	7731.13	6509.28	11387.1	6983.1	5656.48	0.810024	751.54	2195.7	2.9216
FGSG_02484	1094.5	1643.77	2144.84	8071.1	9580.47	10916	1.1394	2196.34	3068.1	1.39691
FGSG_02485	1182.38	1335.1	1810	10004	1740.5	6208.26	3.56694	1765.44	2720.26	1.54084
FGSG_02486	371.72	556.12	821.32	779.76	280.26	711.14	2.53743	284.12	1273.88	4.4836
FGSG_02487	7.17	7.4	12.03	44.66	18.35	19.03	1.03706	1	1	1
FGSG_02488	1806.83	3543.61	9631.19	11605.5	14415.2	8005.96	0.555384	138.01	7137.34	51.7161
FGSG_02489	27121.4	18427.1	11823.6	4580.45	293.39	1152.63	3.92866	1540.39	2518.44	1.63494
FGSG_02490	152.53	114.17	64.46	66.28	340.87	65.78	0.192977	80.95	64.85	0.801112
FGSG_02491	7142.56	5931.59	5139.57	4078.66	8154.65	4665.16	0.572086	9865.16	5229.2	0.530067
FGSG_02492	5326.73	3371.14	1582.16	910.35	921.2	1001.72	1.08741	1715.46	32.72	0.0190736
FGSG_02493	216132	156119	108284	61331.2	72634.2	44437	0.611792	414935	70524.3	0.169965
FGSG_02494	28812.5	23892.9	16087.8	14169.9	13045.7	11395.6	0.873516	17509.2	6606.55	0.377319
FGSG_02495	4555.61	3233.29	2791.5	3486.67	7301.71	5473.46	0.749613	6564.08	3078.54	0.468998
FGSG_02496	6142.22	7738.34	6961.3	9019.68	9627.53	8432.15	0.875837	10261.2	17060.9	1.66266
FGSG_02497	9743.67	9650.11	11251.1	13213.5	19754.2	20394.7	1.03242	11867	19931.8	1.6796
FGSG_02498	4751.8	5464.03	5658.78	9111.77	4963.28	7642.62	1.53983	4154.86	5712.24	1.37483
FGSG_02499	2285.93	2007.41	1954.75	1622.68	1669.55	1674.55	1.00299	2785.48	1706.09	0.612494
FGSG_02500	892.67	583.82	452.21	691.89	227.95	598.49	2.62553	971.46	947.83	0.975676
FGSG_02502	41409.3	41771.1	35760.3	33131.8	1506.14	9621.32	6.38806	41176.2	35650.4	0.865802
FGSG_02503	206662	142072	101566	49394.9	55418.9	35253	0.636119	255777	33499	0.13097
FGSG_02504	20882.3	27468.3	52303.3	74511.6	50199.7	35821.7	0.713584	6823.54	76922	11.273
FGSG_02506	5073.26	2165.17	1382.69	1750.62	3510.66	2874.4	0.818763	6973.27	1125.42	0.161391
FGSG_02507	3525.08	3043.85	2359.42	1915.73	2128.63	2538	1.19232	2100.89	1288.88	0.613492
FGSG_02508	16556.5	8534.83	4846.38	2215.78	6055.63	6997.31	1.1555	16726.7	8670.94	0.518389
[truncated: 10,183 more rows]
