# Supplementary material for: Utilization of a Conidia-Deficient Mutant to Study Sexual Development in Fusarium graminearum
Source: PLoS One. 2016 May 13;11(5):e0155671. doi: 10.1371/journal.pone.0155671 (PMC4866773; doi:10.1371/journal.pone.0155671)
Supplement: S2 Table — (XLS) [file pone.0155671.s003.xls]

## Sheet: 3-DEG
S2 Table. Upregulated genes in the wild-type strain compared to the abaA mutant.
Locus ID	Conidia induction				Sexual induction			Sexual induction [30]			Cluster
	3 h	6 h	9 h	12 h	abaA-1 d	WT-1 d	WT/abaA	2 h	24 h	24 h/2 h
FGSG_00016	1a	2.23	2.41	176.96	47.9	500.6	10.4	537.2	778.7	1.4	3
FGSG_00017	8.52	26.42	226.23	10727.5	14.8	12188	823	50	727.1	14.5	3
FGSG_00028	44.86	20.6	290.14	49.19	55.1	167.8	3	95.5	138.5	1.4	4
FGSG_00053	77.44	46.51	26.2	177.71	94.9	725.4	7.6	44.4	175.1	3.9	8
FGSG_00060	1	1	1	26.47	626	2016.5	3.2	27.9	424.6	15.2	3
FGSG_00092	102.49	77.01	172.07	469.39	341.7	2032.4	5.9	12.8	690.1	54.1	9
FGSG_00093	63.7	65.81	108.37	89.98	38.3	5107.2	133.4	97.6	99504.1	1019.1	4
FGSG_00116	9045.27	10949.4	12416.6	34959.7	30797.1	118556	3.8	4566.2	30864.3	6.8	9
FGSG_00226	260.56	165.22	177.45	204.78	41.5	569.6	13.7	41.5	38.3	0.9	7
FGSG_00231	23.19	59.89	103.82	321.16	652.3	1971.7	3	21.2	1502.9	71	5
FGSG_00252	22.19	43.77	47.42	88.01	19.1	198.7	10.4	33.1	168.1	5.1	5
FGSG_00260	2.23815e+06	4.57148e+06	6.03239e+06	416185	7489.7	68195.7	9.1	313639	857664	2.7	1
FGSG_00285	66328.8	61316.8	55954.9	31713.1	1538	12636.7	8.2	6892.2	14102.5	2	6
FGSG_00347	965.23	1893.46	4040.93	49979.6	79.3	30899.6	389.8	29.2	765.3	26.2	9
FGSG_00374	5084.82	5443.09	3905.25	4799.8	2881.3	9239.8	3.2	3537.1	2087.3	0.6	10
FGSG_00412	25.72	24.91	7.2	10.02	1942.6	10682.2	5.5	44	3772.5	85.7	10
FGSG_00598	2649.86	3639.94	3535.95	3732.44	3895.5	27897.3	7.2	2641.9	8301.9	3.1	5
FGSG_00599	316.53	2834.23	3207.49	7220.27	1435.9	6810.3	4.7	1652.1	12836.5	7.8	5
FGSG_00605	27.76	15.94	17.26	28.84	41.6	157.9	3.8	50.7	12553.1	247.7	8
FGSG_00619	49.43	72.35	69.16	265.29	1128	4325.8	3.8	913.4	4462.4	4.9	9
FGSG_00652	330.46	318.44	449.9	22932.4	853.3	38044.1	44.6	1230.8	17387.1	14.1	3
FGSG_00701	96.08	99.27	81.73	193.61	268	2400.6	9	184.1	3122.4	17	3
FGSG_00765	19478.3	15847.3	10362.9	15123.1	1094.6	9807.7	9	14074.2	8093.9	0.6	7
FGSG_00783	604.18	438.8	271.17	941.37	660.9	2414.7	3.7	106.4	456.9	4.3	8
FGSG_00784	15.06	5.19	1	1	20.6	122.3	5.9	13.8	1	0.1	7
FGSG_00785	491.87	398.01	358.04	618.11	473.1	1552.7	3.3	320.1	286.6	0.9	8
FGSG_00811	636.17	844.42	666.19	6500.61	10246.3	42642.3	4.2	3961.1	25607.4	6.5	3
FGSG_00817	5124.9	3738.46	2997.66	2646.32	591.6	2050.1	3.5	2315.6	2163.8	0.9	7
FGSG_00847	645.59	3881.72	5437.28	90245.2	3260	48709.3	14.9	695.3	5144.5	7.4	9
FGSG_00866	3448.4	3840.7	2938.7	6307.37	1903.4	6476.9	3.4	3454.4	2361.1	0.7	3
FGSG_00876	23.4	51.57	158.89	732.4	182.7	2737	15	807.1	3488	4.3	9
FGSG_00927	242.05	138.2	206.76	19.85	13.5	87.7	6.5	1	1	1	6
FGSG_00952	304.88	458.35	437.49	515.63	549.7	1693.8	3.1	192.6	380	2	5
FGSG_00971	5296.04	7351.26	5965.5	9310.48	2304.2	7175	3.1	1513.9	2482.2	1.6	5
FGSG_00980	14.79	22.93	37.26	99.89	173.6	746.5	4.3	81	1	0	5
FGSG_00984	2979.78	3916.78	6664.14	4988.43	610.3	3771.9	6.2	5158.2	1350	0.3	4
FGSG_00993	141.17	166.69	130.42	169.92	115.5	479.9	4.2	417.1	3112.1	7.5	3
FGSG_01003	972.51	1092.73	1143.69	457.37	310.4	1795.8	5.8	953.8	1229.3	1.3	2
FGSG_01005	682.27	671.79	483.09	873.15	253.5	819.1	3.2	232.2	392.6	1.7	8
FGSG_01034	109.93	113.57	265.92	5922.86	367.2	6242.1	17	58.2	1280.5	22	3
FGSG_01140	315.56	938.96	769.99	1094.81	191.5	654.5	3.4	69.1	87.7	1.3	5
FGSG_01141	13898.1	7624.73	5982.4	10141.5	678.1	2848.5	4.2	1844	1390.9	0.8	7
FGSG_01149	1864.8	3217.21	3590.09	831.17	282	1228	4.4	782.1	1003.8	1.3	1
FGSG_01213	1686.2	1907.77	2981.52	16934.9	640.9	11374.4	17.7	495.6	14869.9	30	9
FGSG_01266	36.48	68.59	84.1	164.44	443.6	1639.9	3.7	119.8	709.2	5.9	5
FGSG_01366	116.42	125.75	146.59	100.32	152.5	11353.1	74.5	199.2	7294.2	36.6	1
FGSG_01440	673.94	693.87	634.26	4457.01	204.2	4169.2	20.4	1212.9	4696.1	3.9	3
FGSG_01455	4505.37	2854.6	2171.11	7626.03	4417.3	16337.5	3.7	1559	2506	1.6	8
FGSG_01482	70.48	73.9	88.3	201.04	751.9	2872.2	3.8	72	3155.5	43.8	9
FGSG_01486	4669.13	4361.21	3394.49	6274.57	3694.6	11253.4	3	2452.1	5224.3	2.1	8
FGSG_01497	1979.65	2347.29	1957.81	3595.63	1043	3404.6	3.3	1252.2	293.5	0.2	3
FGSG_01512	8.29	8.56	9.28	34.44	14.8	62.3	4.2	11.3	1	0.1	3
FGSG_01551	2131.87	2419.87	1777.68	3909.58	539.1	2442.7	4.5	1452	536.3	0.4	3
FGSG_01582	218.01	240.81	310.28	2121.92	893.3	2907.8	3.3	97.3	1644.7	16.9	3
FGSG_01583	1	8.23	44.59	34200.2	7720	62466.3	8.1	952.5	11103.4	11.7	3
FGSG_01588	79847.1	74654.9	59797.6	14046.1	2811.5	16405.5	5.8	66689.1	45872.8	0.7	6
FGSG_01596	10925.6	17895.2	23900.5	5924.86	196.3	1188.7	6.1	26898.6	9722.1	0.4	1
FGSG_01599	2928.91	4183.92	4506.58	2247.35	79.4	1459.3	18.4	62.5	310.2	5	1
FGSG_01608	116.82	76.63	43.58	121.34	30.8	139.7	4.5	35.5	849.8	23.9	8
FGSG_01609	245.48	420.25	436.11	1807.19	393.2	1651.9	4.2	273.5	31298.6	114.4	9
FGSG_01617	2121.11	2509.12	1609.97	1055.62	85.4	381.3	4.5	114.1	506.7	4.4	6
FGSG_01645	964.32	1151.7	971.24	1326.05	496.2	1521.2	3.1	743	228	0.3	3
FGSG_01660	21.17	19.14	382.03	24235.1	96.5	43344.3	449.4	651.9	20945.5	32.1	3
FGSG_01673	101.38	164.59	437.68	20451.9	87.3	19772.4	226.6	257.7	7877.9	30.6	3
FGSG_01674	68.79	182.13	3344.62	285651	125.7	225945	1797.5	2801.2	89330.8	31.9	3
FGSG_01688	51.81	74.34	54.77	143.51	435.4	19411.9	44.6	220.6	58843.6	266.7	3
FGSG_01707	182.03	114.79	74.09	54.02	13.5	46.1	3.4	38.8	65.7	1.7	7
FGSG_01726	12.48	29.46	17.95	9.26	14.5	174.1	12	29.3	31508.7	1076.5	2
FGSG_01731	2682.24	2394.06	2523.54	4139.04	1262.8	5672.7	4.5	1181.3	2378.3	2	3
FGSG_01734	358.48	485.13	647.07	133.74	27.6	105.6	3.8	6768.9	4452.7	0.7	1
FGSG_01744	1939.37	4287.11	6082.07	2685.36	29.8	96.7	3.2	135.2	203.3	1.5	1
FGSG_01747	7842.78	15395.2	17223.4	18328.2	287.7	3943.7	13.7	3320.3	6648.8	2	5
FGSG_01757	3864.8	7513.08	9332.36	14717.8	1463.2	8452.4	5.8	646.6	2132.2	3.3	5
FGSG_01762	85.99	137.43	198.51	375.43	121	546.2	4.5	7.4	279.9	38	5
FGSG_01765	679.33	234.54	265.64	334.06	23.7	84.8	3.6	14.1	71.7	5.1	7
FGSG_01768	3078.68	4410.36	4748.73	1893.76	233.2	782	3.4	329.4	1162.5	3.5	2
FGSG_01796	81.56	69.61	150.82	243.1	72.3	218.8	3	38.8	1	0	5
FGSG_01805	217.84	276	338.79	171.5	66.9	272.7	4.1	1597.5	525.5	0.3	1
FGSG_01806	28.97	202	376.89	673.2	76	415	5.5	6581.1	301.7	0	5
FGSG_01816	250.74	119.56	57.57	367.3	14.8	1037	69.9	1	223.2	223.2	8
FGSG_01822	1166.15	4383.32	5172.36	603.01	102.7	364.2	3.5	847.1	994.5	1.2	1
FGSG_01827	112.33	71.3	68.21	61.77	69.2	8155.1	117.9	72.4	2294.2	31.7	7
FGSG_01836	397.64	284.83	284.54	896.56	11.8	489.7	41.6	49.4	119.3	2.4	3
FGSG_01922	1266.98	1447.04	1720	6019.9	1709.7	7532.3	4.4	758.7	3574.2	4.7	9
FGSG_01994	101.23	194.23	208.1	64.38	100.8	412	4.1	1521.2	3557.7	2.3	1
FGSG_02035	292.86	1351.5	2294.51	209.1	21.5	193.8	9	633.4	1045.1	1.6	1
FGSG_02036	14034.5	27510	18727.6	1509.89	713.6	2216.9	3.1	7766.6	1133.5	0.1	2
FGSG_02065	47.99	82.64	67.15	20.77	12.5	100	8	54.7	1555.3	28.4	2
FGSG_02076	268.46	710.74	795.03	162.67	84.5	293.5	3.5	2434.3	5359.6	2.2	1
FGSG_02151	172.35	115.67	44.52	32.13	18.8	153.2	8.2	48.4	143.2	3	10
FGSG_02169	256.52	275.73	598.88	732.07	512.9	2857.4	5.6	627.7	629.7	1	5
FGSG_02173	30.85	1784.81	4792.56	21736.8	1991.9	14440.4	7.2	109.8	771.2	7	9
FGSG_02178	23.72	19.61	42.48	458.31	15.1	2158.4	143	13	65.9	5.1	3
FGSG_02189	2787.92	3007.13	3604.52	11602.4	1399.8	6732.4	4.8	1244.4	4413.9	3.5	9
FGSG_02201	2906.44	2262.56	1638.55	318.96	44.3	138.7	3.1	664.6	661.2	1	10
FGSG_02221	43521.8	54418.6	46431.1	5070.9	180.1	729.6	4.1	2813.4	14964.2	5.3	6
FGSG_02245	12430	10136.9	9697	7092.15	2635.4	7969	3	4031.1	4030.6	1	10
FGSG_02273	109721	63000.3	64924.7	87346.4	13859	56657.6	4.1	40707.4	32552.6	0.8	7
FGSG_02274	347.99	363.68	299.44	154.62	13.7	194	14.2	1591.3	1704.1	1.1	6
FGSG_02279	225.57	379.62	614.62	795.15	218.4	1597.9	7.3	27.9	836.3	29.9	5
FGSG_02281	22994	12356	6451	1251.7	212.6	772.2	3.6	1234.4	4274.8	3.5	10
FGSG_02289	4302.25	4415.13	5476.57	3473.73	18.9	314.2	16.6	78.9	450.2	5.7	1
FGSG_02315	66.45	291.46	305.17	228.31	411.3	1665.7	4.1	719.2	347.7	0.5	4
FGSG_02348	1	1	7.57	196.64	67.5	505.7	7.5	1	399.1	399.1	3
FGSG_02354	547.47	530.99	416.26	193.98	61.8	844.7	13.7	157.3	266	1.7	6
FGSG_02355	18.05	20.72	26.94	131.25	131.4	437.3	3.3	1411	3203.3	2.3	9
FGSG_02379	564.45	3194.18	10481.9	2803.33	978.9	6465.8	6.6	30.7	779.5	25.4	4
FGSG_02448	1	2.33	55.63	3578.74	13.9	705	50.6	1	1	1	3
FGSG_02485	1182.38	1335.1	1810	10004	1740.5	6208.3	3.6	1765.4	2720.3	1.5	9
FGSG_02489	27121.4	18427.1	11823.6	4580.45	293.4	1152.6	3.9	1540.4	2518.4	1.6	10
FGSG_02502	41409.3	41771.1	35760.3	33131.8	1506.1	9621.3	6.4	41176.2	35650.4	0.9	10
FGSG_02597	1523.43	1707.65	1321.43	1702.72	1285.1	4838.8	3.8	2454.9	1198.2	0.5	8
FGSG_02600	22740.5	27437.7	30577.6	47694.8	4392.3	18914.2	4.3	11767	19378.1	1.6	5
FGSG_02602	2984.39	3224.45	2898.77	3189.31	1620.8	5003.9	3.1	3198.6	2880.3	0.9	3
FGSG_02617	35.89	61.8	41.85	27.96	12.6	123.6	9.8	24.6	145.4	5.9	2
FGSG_02625	4.76	13.53	22.65	233.66	2050.3	7823.3	3.8	84.7	1338.9	15.8	9
FGSG_02627	8.07	33.35	112.9	102.68	14.9	5713.4	384.2	33.1	308.2	9.3	4
FGSG_02632	3902.94	3141.58	2639.03	1274.74	36.3	657	18.1	43	149.1	3.5	10
FGSG_02643	1417.55	1372.25	1064.98	2347.11	245.7	3781.3	15.4	116.2	713.5	6.1	3
FGSG_02655	307.52	358.12	290.49	513.31	312.9	4255.8	13.6	180	913.4	5.1	3
FGSG_02658	15815.1	26108.9	51473.8	21583.5	526.8	3401.1	6.5	16696.2	169566	10.2	4
FGSG_02672	31.09	24.09	10.15	16.15	49.8	554.4	11.1	7.1	72	10.2	7
FGSG_02685	594.97	206.5	57.23	144.85	67.3	412.9	6.1	12.7	1	0.1	7
FGSG_02686	12.28	10.15	233.75	13505.5	18.2	53144.4	2916.8	605.3	20643.7	34.1	3
FGSG_02744	1682.73	2341.25	3759.34	2462.48	1666.4	6443.6	3.9	3286.3	5807.4	1.8	4
FGSG_02815	417.88	187.36	114.73	94.18	96.6	964.9	10	156.5	876	5.6	7
FGSG_02843	4440.42	3200.11	2642.71	342.92	22.7	129.4	5.7	2597.6	1608.4	0.6	10
FGSG_02844	5269.28	6180.98	4044.96	505.29	113.3	346.4	3.1	3463.2	3932.6	1.1	6
FGSG_02853	1	7.71	188.74	4552.51	14.6	838.2	57.3	24.5	497.4	20.3	3
FGSG_02861	65.07	48.02	260.13	907.7	6923.9	32655.8	4.7	1	27371.2	27371.2	9
FGSG_02866	1330.95	1443.74	960.97	106.35	47.2	318.4	6.8	1952	1446.8	0.7	6
FGSG_02878	1	4.68	138.04	109071	11675.6	99642.5	8.5	517.2	4054.2	7.8	3
FGSG_02883	12.98	47.68	83.94	143.81	56.1	280.7	5	142.1	2924.3	20.6	5
FGSG_02908	9.99	10.33	13.05	100.35	543.4	4187.7	7.7	310.1	555.2	1.8	3
FGSG_02910	1508.47	2434.78	2340.88	617	23.1	180.3	7.8	416	460.4	1.1	2
FGSG_02918	5204.79	1908.16	877.43	169.87	75.6	317.6	4.2	613.1	1407.2	2.3	7
FGSG_02925	269.43	776.62	1764.81	4311.46	1269	5174.4	4.1	218.2	2391.3	11	5
FGSG_02933	71.04	120.71	170.53	144.66	18	57.3	3.2	46.1	376.5	8.2	4
FGSG_02942	5927.43	4483.46	4187.3	1072.61	692.1	4830.4	7	750.1	3525.2	4.7	10
FGSG_02945	1	1	2.98	15.23	39.1	176.9	4.5	25.6	37	1.4	9
FGSG_02948	1	27.19	570.13	6651.79	23.2	2309	99.7	20.6	1435.7	69.8	9
FGSG_02950	15543.5	16747.9	11358.5	2829.19	109.4	396.2	3.6	644.3	564.3	0.9	6
FGSG_02954	1	17.92	1	36.03	19	68.6	3.6	15.8	1	0.1	3
FGSG_02961	59.97	1807.83	18005.8	181033	110.5	32465.2	293.9	19.3	7398.3	383.1	9
FGSG_02978	322392	294112	225530	172945	2808.1	15473.8	5.5	11694.7	4415.2	0.4	10
FGSG_03002	120.5	124.49	68.66	145.65	53.8	165.1	3.1	299.9	456.4	1.5	8
FGSG_03009	20154.2	24656.8	20228.8	7476.01	138.6	820.4	5.9	19701.7	11186.6	0.6	6
FGSG_03010	83.57	68.82	67.78	23.9	103.7	1213.1	11.7	86.2	1682.1	19.5	6
FGSG_03014	127.28	109.59	115.33	97.59	16	173.2	10.8	16.6	147.3	8.9	10
FGSG_03025	5150.58	3210.12	1724.65	355.97	64.2	320.1	5	382.2	1057.7	2.8	10
FGSG_03026	39949	22356.4	11121	2365.19	895.6	5038.4	5.6	1598.2	5309.1	3.3	10
FGSG_03028	44914.7	17781.7	14867.2	6290.93	1025.9	5706.7	5.6	1531.2	27769.4	18.1	7
FGSG_03035	50.45	71.07	77	257.25	205.3	4024.5	19.6	1569.3	7261.1	4.6	9
FGSG_03071	459.14	688.07	657.73	144.87	52.2	401.6	7.7	60.1	1175.2	19.6	2
FGSG_03094	2.59	5.34	5.79	115.51	81.3	580.1	7.1	1	71.8	71.8	3
FGSG_03109	1	118.9	875.89	10200.6	145	16060.4	110.8	476	18220.3	38.3	9
FGSG_03127	26612.9	24018.3	19090.6	13339.4	1562.1	5373.6	3.4	5378.8	3118	0.6	10
FGSG_03143	1	3.64	1.97	27.48	461.4	1400.5	3	444.2	4826	10.9	9
FGSG_03156	1	1	54.22	5.03	12.4	68.1	5.5	1	336.4	336.4	4
FGSG_03184	186.42	998.29	1566.42	6193.89	124.6	462.4	3.7	718.8	5871	8.2	9
FGSG_03190	296.95	92.04	72.01	586.05	97.7	752.3	7.7	162.6	137.5	0.8	8
FGSG_03191	11214.2	13352	13571.2	2830.65	93.4	759.9	8.1	2888	3055	1.1	2
FGSG_03211	9998.96	20528.8	20204.7	2669.96	772.7	4716.8	6.1	32349.1	27255.1	0.8	2
FGSG_03212	1490.24	1544.78	1549.25	797.22	213.4	650.7	3	2023.8	8195.8	4	6
FGSG_03218	256.29	172.81	280.82	1098.48	14.1	383.7	27.2	7.4	112.4	15.2	3
FGSG_03228	4.71	63.28	52.74	729.26	244.1	1170.1	4.8	1	130.9	130.9	9
FGSG_03243	67.42	69.65	96.42	57.06	181.8	552.4	3	37.6	156.1	4.2	1
FGSG_03245	1442.7	517.95	800.38	451.31	1269.5	5152.7	4.1	49.6	96.7	2	7
FGSG_03288	6460.39	4648.45	3526.35	7123.68	1668.7	5477.3	3.3	4709.5	3736.4	0.8	8
FGSG_03295	101157	75785.2	79848.3	31293.9	680.5	2746.3	4	1659.9	5712.8	3.4	10
FGSG_03304	708.96	288.64	171.48	65.53	34.7	416.9	12	74	125.2	1.7	7
FGSG_03307	2866.54	3528.66	2893.64	2707.28	381.5	2607.9	6.8	721	4813.6	6.7	2
FGSG_03329	929.35	1036.7	1003.36	1282.39	134.8	1684.4	12.5	131.4	219.1	1.7	5
FGSG_03332	523.88	450.13	548.86	2042.95	1708.9	10080.8	5.9	333.2	2180.3	6.5	3
FGSG_03333	4225.58	6254.49	7794.78	11313.8	2611.7	9142	3.5	799.7	6962.7	8.7	5
FGSG_03339	315.08	195.32	188.09	185.46	36.3	333.2	9.2	301.9	510.5	1.7	7
FGSG_03345	25.43	24.96	49.81	38.3	84.5	25826.8	305.6	170.6	3955.9	23.2	4
FGSG_03346	564.42	567.64	658.88	704.98	672.7	13214.3	19.6	682.5	1827.5	2.7	5
FGSG_03347	28602.6	33297.5	42732.3	31534.6	1819.4	6837.3	3.8	29452	15939.5	0.5	4
FGSG_03359	53.47	93.91	1601.81	57845.3	31.4	37591.4	1196.4	9.8	940.6	96.4	3
FGSG_03365	44.16	208.9	2203.3	958.4	21.6	72.6	3.4	89.1	290.5	3.3	4
FGSG_03370	58.97	59.23	111.83	973.18	316.5	1202.3	3.8	80.7	182	2.3	9
FGSG_03371	1	35.39	1888.22	121362	220.8	103710	469.7	687.6	25490.8	37.1	3
FGSG_03372	75.31	44.16	25.06	272.72	82.9	5697.3	68.7	250.7	2035.2	8.1	3
FGSG_03412	252.56	239.81	3691.08	7539.26	315.3	1116.5	3.5	553.1	1002.2	1.8	5
FGSG_03414	1	1	1	17.99	111.4	477.5	4.3	49.7	11.5	0.2	9
FGSG_03420	98.28	169.22	270.41	1446.16	64.3	265.8	4.1	33.6	170.6	5.1	9
FGSG_03432	3480.2	3376.01	2716.74	1442.63	533.7	1981.9	3.7	559.6	3334.9	6	6
FGSG_03442	3529.82	1708.97	1868.73	1892.15	910.6	2846.3	3.1	3921.4	1574.5	0.4	7
FGSG_03463	19.32	67.88	285.5	11658	6495.5	89158.1	13.7	42.3	2898.4	68.5	3
FGSG_03467	4.35	10.12	7.31	19.22	105.7	367.9	3.5	646.6	468.6	0.7	5
FGSG_03495	51.48	24.17	222.61	17354	13.7	25265.4	1844.2	512.4	16281	31.8	3
FGSG_03509	7.8	16.11	15.27	825.91	116.8	2401.8	20.6	10.7	270.7	25.4	3
FGSG_03511	1334.65	1445.54	2638.8	15231.2	911.9	20335.2	22.3	122.6	2836.4	23.1	9
FGSG_03538	638.91	270.11	113.39	169.73	17.4	62.7	3.6	13.4	1	0.1	7
FGSG_03539	719.2	96.92	52.5	308.57	74	524.7	7.1	85.6	217.1	2.5	7
FGSG_03565	13185.3	7899.01	5474.41	11900.9	1510.5	12318.6	8.2	44062.4	174654	4	8
FGSG_03577	5611.87	5716.25	4006.71	1967.72	669.8	2605.9	3.9	624.6	957	1.5	6
FGSG_03581	7840.31	7757.4	6334	8553.35	6172.3	19202.8	3.1	8885.8	14835.3	1.7	8
FGSG_03586	2880.42	8276.66	17044	1493.69	289.4	3043.4	10.5	5965.3	31127.9	5.2	1
FGSG_03592	1	3.43	288.28	58895.4	1755.1	38176.1	21.8	336.6	21115.9	62.7	3
FGSG_03614	486.17	361.88	297.96	100.42	16.4	118.8	7.2	375.9	253	0.7	10
FGSG_03616	2.2	2.85	194.35	13075.3	12.7	492	38.8	173.5	3245.9	18.7	3
FGSG_03632	4007.39	3709.97	6855.65	507.95	4878.8	15747.8	3.2	17277.2	20662.2	1.2	1
FGSG_03659	3396.26	2221.86	1487.94	1527.32	6800.2	20790.6	3.1	2146.1	12243.9	5.7	7
FGSG_03662	177978	134828	121142	14847.7	640.2	4521	7.1	38798.5	96427.4	2.5	6
FGSG_03686	1288.23	3371.28	5149.83	8978.37	85.9	1826.6	21.3	11112.7	7338.1	0.7	5
FGSG_03687	27536	19164.4	16754.1	5496.73	75.6	405.3	5.4	7246.1	3103	0.4	10
FGSG_03688	34131.8	25123.7	21170.7	4120.71	52.7	397.1	7.5	5079.6	3895.1	0.8	10
FGSG_03689	156.08	167.23	161.76	72.06	211.8	3444.3	16.3	95	8590.7	90.5	6
FGSG_03704	32.76	5.64	1	226.85	25.2	178.8	7.1	44.8	1	0	3
FGSG_03725	1194.46	548.08	647.4	1185.03	283.4	925	3.3	3363.4	8619.3	2.6	8
FGSG_03749	14617.6	7068.71	3668.4	4624.37	149.2	503.7	3.4	7488.7	9281.8	1.2	7
FGSG_03750	5699.85	5013.05	4047.31	1537.97	641.6	2811.3	4.4	1646.6	1333.7	0.8	6
FGSG_03752	2079.11	1385.84	1344.79	3357.9	497.4	1679.2	3.4	293.8	691.9	2.4	8
FGSG_03776	49.53	164.89	67.76	17.15	47	313.4	6.7	135.6	917.2	6.8	2
FGSG_03778	10632.7	4789.49	3696.59	3920.21	80.8	1880.7	23.3	1334.7	1248	0.9	7
FGSG_03788	648.99	447.9	307.99	5277.06	134.2	1855	13.8	127.9	937.4	7.3	3
FGSG_03800	22.03	75.28	41.72	47.52	344.3	1158	3.4	2105.8	494.2	0.2	2
FGSG_03807	326.94	255.68	243.96	247.62	77.5	334.5	4.3	6.2	31.5	5.1	7
FGSG_03817	17077.2	33252.4	28904.1	4682.03	812.3	4073.6	5	79578.1	78191.3	1	2
FGSG_03829	22741.9	14130.1	10379.8	4587.51	183.5	2757	15	2306.1	5710.1	2.5	10
FGSG_03840	1	59.92	470.05	11948.4	403.9	7753.3	19.2	5.5	972.1	177.7	3
FGSG_03851	19443.1	20250.3	18796.2	10748.3	331.9	3881.4	11.7	13956.1	23719.8	1.7	6
FGSG_03882	6503.84	11098.1	12932.1	17690.4	150	10910.9	72.8	203	1386.2	6.8	5
FGSG_03884	19.19	5235.97	40348.2	278995	933.4	105568	113.1	3329.8	3239.4	1	9
FGSG_03894	59703.3	30433.3	18752.9	284931	121.3	278136	2293.3	8443.8	134805	16	3
FGSG_03897	340.08	232.9	189.23	1295.92	32.7	622.9	19	37.2	458.8	12.3	3
FGSG_03898	1.28	9.25	61.54	10531.3	26992.1	95121.4	3.5	1116.6	19889.6	17.8	3
FGSG_03900	1	1	1	18.17	64.3	323.8	5	16	485.8	30.4	3
FGSG_03903	977.33	303.9	277.9	68.99	45.7	408.2	8.9	2225.1	4612.3	2.1	7
FGSG_03913	1781.91	4960.91	5292.82	1232.59	462.9	1653.4	3.6	7003.8	7747.3	1.1	1
FGSG_03916	1	1	4.95	284.61	1156.4	8363.8	7.2	1	1882.2	1882.2	3
FGSG_03932	804.78	4202.12	3297.23	2948.35	37.5	284	7.6	5345	366.5	0.1	1
FGSG_03933	5243.07	10110	7287.62	2251.46	180.1	2382.6	13.2	4108.1	793.7	0.2	2
FGSG_03934	3860.11	7305.32	7878.32	2397.5	531.8	4511.9	8.5	7353	1857.2	0.3	1
FGSG_03939	2.62	8.11	11.71	8.15	25.5	152.6	6	28.6	52602	1836.7	4
FGSG_03968	442.53	288.87	911.82	121.19	568.6	2109.9	3.7	3259.7	2598	0.8	1
FGSG_03969	10716.3	74347.1	129773	39159.2	14737.8	67068.1	4.6	12157.9	85473	7	4
FGSG_03978	443.11	576.95	862.84	3507.72	972.1	4104.6	4.2	1822.2	3512.5	1.9	9
FGSG_03981	10.89	9.38	1	1.89	13.4	180.2	13.4	34.8	75.6	2.2	10
FGSG_04023	18014.7	12136.4	8333.73	10433.5	58.3	6776.1	116.3	466	7189.7	15.4	7
FGSG_04043	3482.64	4023.28	4901.78	6182.34	3861.3	12021.5	3.1	1521.6	12369.1	8.1	5
FGSG_04092	100.21	163.69	137.93	881.96	112.9	1435.9	12.7	11758.5	8820.6	0.8	3
FGSG_04116	5.98	6.18	6.7	12.43	33.9	110.3	3.3	16.4	1	0.1	9
FGSG_04146	11.56	7.47	27.5	28.52	46	275.9	6	7.9	140.5	17.8	5
FGSG_04159	9102.93	10768.7	9469.01	3505.71	554.7	2123.6	3.8	10841.6	13146.2	1.2	6
FGSG_04162	504.66	150.93	68.38	16.55	62.2	3866	62.2	21.8	442.7	20.3	7
FGSG_04180	12.29	14.36	10.17	33.87	302.5	5488.4	18.1	30.7	4023.6	130.9	3
FGSG_04224	19.3	22.54	21.6	37.47	13	1341.3	103.6	4.6	1549.6	337.6	9
FGSG_04227	993.34	520.8	398.27	659.13	69.8	226.2	3.2	154.2	41.2	0.3	7
FGSG_04233	2502.75	2549.18	3355.67	5441.65	99.5	478.4	4.8	100.4	54.6	0.5	5
FGSG_04244	195.31	201.79	434.79	18869.7	699.6	26573.2	38	564.4	20826.1	36.9	3
FGSG_04245	60.38	263.38	280.55	1661.01	3429.5	11004.5	3.2	9761.3	8783.3	0.9	9
FGSG_04250	81.37	101.26	109.7	157.51	206.3	761	3.7	70.9	308.2	4.3	5
FGSG_04288	4018.66	6024.62	8421.33	3600.58	358.7	1163	3.2	10833.4	12301.5	1.1	1
FGSG_04353	2063.78	3478.21	11931.4	80038.6	12389.2	37176.9	3	1049.9	9131.4	8.7	9
FGSG_04383	35.58	45.95	91.27	81.62	108.8	403.2	3.7	608.8	556	0.9	4
FGSG_04430	77.64	111.93	78.82	157.54	134.6	610.4	4.5	163.1	275.8	1.7	3
FGSG_04441	7.07	12.17	13.18	526.14	556.5	4382.1	7.9	154.8	3075.6	19.9	3
FGSG_04444	2436.11	918.1	773.24	247.76	77.1	261.8	3.4	79.6	60.6	0.8	7
FGSG_04468	20750.4	21141.9	14955.7	450.08	30.7	150.4	4.9	870.3	1836.6	2.1	6
FGSG_04478	10592.8	16681.6	20105.6	19075	5852.2	17679.9	3	7413.7	7930.8	1.1	4
FGSG_04494	2913.85	3033.94	2442.24	1202.5	58.8	263.6	4.5	112	1241.6	11.1	6
FGSG_04499	10480.9	13409.5	11443.1	2515.86	49	267.2	5.4	140.8	132.3	0.9	6
FGSG_04527	579.08	292.39	389.87	486.94	30	132.8	4.4	47.7	141.1	3	8
FGSG_04531	1	49.75	592.89	6945.66	149.4	10002.7	67	2975.4	10605	3.6	9
FGSG_04532	1	1	16.3	136.11	11.6	160.6	13.9	478.3	101.1	0.2	9
FGSG_04535	1	1	1	111.16	21.6	178.2	8.2	1	212.3	212.3	3
FGSG_04557	9228.82	10354.9	8457.99	6343.22	5003.4	20778.8	4.2	14109.1	29691.2	2.1	6
FGSG_04563	15.24	195.68	5180.35	248287	374.7	349068	931.6	4040.4	161815	40	3
FGSG_04583	24377.6	14167.1	13477.3	5975.57	678.4	2789.3	4.1	22964.2	28405.8	1.2	10
FGSG_04590	696.49	364.22	214.06	20.76	12	57.4	4.8	1	1	1	10
FGSG_04593	401.12	367.18	227.97	82.04	116	443.5	3.8	1081	1472.1	1.4	10
FGSG_04686	1	4.13	4.48	243.04	12.6	327.1	26	16.4	166.6	10.1	3
FGSG_04698	4.78	4.94	42.78	34.74	62.6	517.7	8.3	13.1	729.8	55.8	4
FGSG_04704	292.5	10568.7	42934.3	15079.2	13.9	46	3.3	207.6	1	0	4
FGSG_04709	238.13	403.21	500.49	270.71	12.2	121.4	10	32.6	1	0	1
FGSG_04729	1769.4	1924.11	2857.96	1818.62	179.3	870.1	4.9	856.7	903.8	1.1	4
FGSG_04733	6.25	271.37	433.99	5030.17	10	3967	396.3	68.5	5153.4	75.3	9
FGSG_04735	65614	24564.6	25213.2	3031.1	598.9	3801	6.3	35250.4	65817.1	1.9	7
FGSG_04739	4945.76	1894.6	924.89	88.79	56.6	170.7	3	774.4	6953.6	9	7
FGSG_04744	291.81	292.51	246.01	126.4	23.3	98.5	4.2	8831	7708.8	0.9	6
FGSG_04749	1	9.87	38.5	180.63	12.9	180.7	14.1	214.5	1645.4	7.7	9
FGSG_04757	109.8	39.36	42.64	58.19	12.9	109.4	8.5	355.8	3143.2	8.8	7
FGSG_04780	15.88	232.81	975.54	8890.42	11.6	43	3.7	2.7	41.4	15.2	9
FGSG_04797	20.72	107.04	60.3	1523.85	11236.6	39199.2	3.5	12297.1	24863.7	2	3
FGSG_04798	10.08	17.36	18.81	123.36	4923.6	21213.6	4.3	1505.9	8916.1	5.9	9
FGSG_04824	86192.8	102194	106440	19803.6	457.1	2195.9	4.8	5342.3	7982.3	1.5	2
FGSG_04828	6348.5	488.74	75.38	1039.38	260.4	1114.7	4.3	10069.7	5345	0.5	7
FGSG_04874	174.59	290.76	355.83	213.83	4421.8	16303	3.7	26642.1	47589.5	1.8	1
FGSG_04878	167.65	173.21	142.35	54.04	68.8	231.9	3.4	158.3	481.7	3	6
FGSG_04879	2.68	2.77	8.99	62.56	123.5	380.7	3.1	66	966.6	14.7	9
FGSG_04924	64.49	44.42	48.12	44.66	167.6	583.8	3.5	1000.4	597.1	0.6	7
FGSG_04952	55.87	36.08	50.81	250.28	14.8	111.7	7.5	47.8	48.5	1	3
FGSG_04954	61.3	133.7	114.35	63.67	42.9	351	8.2	111.9	91662.5	819.4	2
FGSG_05005	85.99	68.93	76.33	101.64	70.7	246.7	3.5	64.9	103	1.6	8
FGSG_05006	1580.92	1285.98	1469.24	12167.6	1235.3	12763.8	10.3	688.6	2450.6	3.6	3
FGSG_05021	752.17	1471.26	1781.15	289.17	40.8	149.3	3.7	128.2	539	4.2	1
FGSG_05031	536.14	460.4	361.61	804.26	27.7	219.4	7.9	26.7	154.7	5.8	8
FGSG_05042	17911.8	40441.7	60885	56227	1040.1	5979	5.7	23843.7	7625.4	0.3	4
FGSG_05045	11248.5	7314.93	3917.14	2045.93	1419.7	5815.8	4.1	6075.6	463.3	0.1	10
FGSG_05048	9984.85	11739.7	18403.4	11408.1	192.6	2065.7	10.7	2358.4	6593.2	2.8	4
FGSG_05061	290.17	230.74	217.13	88.05	639.8	630634	985.6	3868.9	390722	101	10
FGSG_05062	345.3	6707.53	18924.8	5077.63	127.3	1006.8	7.9	53.5	1701.2	31.8	4
FGSG_05126	17.34	38.82	404.4	23824.2	116.6	27289.2	234.1	55.4	5098.2	92	3
FGSG_05146	4058.91	3532.27	2642.02	11582.6	1210.1	12866.3	10.6	861.8	4930	5.7	3
FGSG_05167	183.31	136.19	163.68	412.91	486.8	3482.2	7.2	637.1	2860.5	4.5	3
FGSG_05178	1680.46	1640.71	1585.94	3309.79	205.9	966.9	4.7	3194.8	2661.8	0.8	3
FGSG_05241	3.91	4.04	18.37	29.23	20.9	86.1	4.1	8.6	43.4	5.1	5
FGSG_05295	235.74	304.81	424.34	688.8	411.5	13334.9	32.4	52.8	1129.6	21.4	5
FGSG_05321	7566.84	9391.16	8182.91	30620.9	15141.2	57006.9	3.8	4619.1	2623.9	0.6	3
FGSG_05322	5484.14	6531.7	5665.7	23439.4	10463.1	40416.7	3.9	4445.3	4180.2	0.9	3
FGSG_05333	92.31	95.37	93.48	187.2	226.8	759.8	3.4	920.5	2319.8	2.5	3
FGSG_05342	4065.21	5498.87	7634.56	10016.6	380.2	1587.5	4.2	1271.9	2793.6	2.2	5
FGSG_05353	4.94	23.8	471.57	11484.5	170.1	19639.7	115.5	112.6	320	2.8	3
FGSG_05441	500.05	701.78	643.81	5971.8	860.3	4649.3	5.4	878.3	401.4	0.5	3
FGSG_05471	733.5	1098	1595.91	16.8	59.6	235.8	4	519.1	2061.9	4	1
FGSG_05528	100.82	98.03	66.38	215.6	151.4	611	4	243.5	247.1	1	3
FGSG_05546	11000.6	13101.6	11634.2	14360	1537.9	8281.5	5.4	5933.2	5998.6	1	5
FGSG_05548	28.66	25.06	14.81	4.58	27.5	243.2	8.8	66.4	12310.1	185.4	10
FGSG_05577	158.99	206.9	335.37	4627.27	216.5	651.9	3	100.4	127.4	1.3	3
FGSG_05621	2100.75	2398.74	2554.8	5229.24	4184	17853.7	4.3	2591.4	6421.8	2.5	9
FGSG_05650	2191.65	2536.46	2043.75	2478.43	2355.8	13595.3	5.8	1008.1	11152.4	11.1	8
FGSG_05652	115.56	64.61	76.09	156.75	167.8	36463.3	217.3	308.9	19051.5	61.7	8
FGSG_05654	758.84	1023.27	883.92	2071.85	512.2	2245.4	4.4	1202.2	349.4	0.3	9
FGSG_05692	187.12	640.61	540.02	179.12	25.2	132.6	5.3	25.1	101.9	4.1	2
FGSG_05738	2599.99	3360.44	3682.44	14712.5	605.4	6808.7	11.2	580.3	4185.3	7.2	9
FGSG_05739	2978.37	946.97	1021.45	1311.43	341.1	1284.5	3.8	5714.7	5025.6	0.9	7
FGSG_05757	36804.2	41085.3	50543.6	60684.1	8386.4	42120.3	5	8384.8	22874	2.7	5
FGSG_05762	20.91	4.32	14.04	76.02	60.2	220.8	3.7	5.7	116.2	20.3	3
FGSG_05763	249.81	222.01	243.91	6152.75	322.7	15691.4	48.6	224.5	1645.1	7.3	3
FGSG_05782	63.84	31.84	23.41	85.75	10.6	128.1	12	45.2	1	0	8
FGSG_05790	107.58	70.2	123.58	532.25	257.4	1134.8	4.4	178.2	1730	9.7	3
FGSG_05793	169.55	2206.71	1243.32	2530.36	47.3	209.6	4.4	2251.2	189.5	0.1	5
FGSG_05818	196.84	213.85	211.23	716.68	42.1	7708.2	183	83.3	3410.2	40.9	3
FGSG_05832	1	1	19.25	17.86	21.1	143.6	6.8	1	159.2	159.2	4
FGSG_05834	144.7	1110.22	1423.15	239.01	26.6	3667.3	137.7	253.3	8170.4	32.3	1
FGSG_05839	23262.4	5195.88	2221.71	660.42	510.1	3520	6.9	435.1	1501.1	3.4	7
FGSG_05841	2641.39	1535.46	690.08	155.05	70.8	521.9	7.4	17.8	7390.9	415.9	10
FGSG_05877	27.24	28.15	22.87	17.69	19.9	99.7	5	1	1	1	6
FGSG_05928	17996.5	25586.6	21759.2	20493.3	772.7	3021.7	3.9	14018.9	14861.9	1.1	2
FGSG_05936	11.28	15.54	323.98	18871.8	84.9	9101.1	107.2	226.4	1461.8	6.5	3
FGSG_06025	2685.95	3201.02	2554.16	3216.13	777.3	2587.8	3.3	1371.6	348	0.3	3
FGSG_06036	139.92	161.96	272.61	1403.58	31	145.2	4.7	17.7	72	4.1	9
FGSG_06037	1251.41	1749.4	2613.57	5662.86	1355.5	5517	4.1	3249.6	2427.4	0.7	5
FGSG_06038	362.56	283.33	405.8	427.3	385.5	1418	3.7	286.3	1323.4	4.6	5
FGSG_06062	56916.2	59011.7	39725.1	24808.9	245.8	1200.2	4.9	3106.1	2745.4	0.9	6
FGSG_06068	39597.3	10232.2	4540.31	5231.71	1714.3	9302.3	5.4	4233.5	5782.7	1.4	7
FGSG_06108	3810.33	2429.69	2809.77	7532.58	1293.9	8191.6	6.3	608.8	4166.5	6.8	3
FGSG_06110	157.03	123.61	309.67	372.82	29611	125545	4.2	3124.9	24785.3	7.9	5
FGSG_06122	1323.49	1566.57	1129.67	1486.02	531	1627.8	3.1	1075.2	578.5	0.5	8
FGSG_06127	50184.9	39028.4	64226.5	122362	3913.3	32981	8.4	1878	77059.2	41	9
FGSG_06131	39.84	46.65	77.3	33.11	12.4	96.5	7.8	14.5	36.9	2.5	1
FGSG_06184	104908	97174	68083.9	227798	89920.9	289234	3.2	167413	74646.4	0.4	3
FGSG_06190	1224.72	2361.05	3797.43	30288.2	5427.7	17259.2	3.2	1740.5	3763.7	2.2	9
FGSG_06213	1107.68	1513.83	1313.76	1138.47	426.1	3360.3	7.9	180.9	1079.6	6	2
FGSG_06253	86.63	84.24	45.63	42.35	10.5	56.9	5.4	14	1	0.1	10
FGSG_06287	1184.19	1831.34	2512.85	1174.49	863	2677.9	3.1	1968.6	2455.6	1.2	1
FGSG_06310	402.8	481.62	471.11	2611.49	2518.8	8972.8	3.6	427.4	974.3	2.3	3
FGSG_06311	13542.7	18132.9	11865	27821.9	6114.4	25155.1	4.1	10566.2	1986.4	0.2	3
FGSG_06323	525.47	356.68	170.48	290.05	65	207.9	3.2	48.6	35.3	0.7	7
FGSG_06364	2064.78	2481.7	1893.64	1670.43	905.1	2754	3	1292	509	0.4	6
FGSG_06373	3238.87	4098.48	4307	6657.03	1967.9	5929.8	3	2656.7	2714.7	1	5
FGSG_06396	41.44	77.07	39.43	260.43	31.3	120.9	3.9	11.3	28.8	2.5	3
FGSG_06432	2.57	1	1	24	10.4	100.3	9.6	1	35.7	35.7	3
FGSG_06433	42.43	23.48	22.05	162.12	16	368.1	23	4.2	126.3	30.4	3
FGSG_06439	2497.27	2291.89	1995.63	614.73	30.8	380.3	12.4	1145.4	392.6	0.3	6
FGSG_06444	1119.17	1699.41	935.47	57.59	21.3	92.9	4.4	28.1	85.6	3	6
FGSG_06464	15944.5	12072.9	9449.42	3788.07	22	153.2	7	1076.1	202.9	0.2	10
FGSG_06480	2627.41	11898.8	43476.6	16288.3	2900.1	55887.4	19.3	1255.4	24406.1	19.4	4
FGSG_06482	143.63	1107.11	1713.43	1821.77	20.4	3948.4	193.6	1	1049.9	1049.9	5
FGSG_06500	923.98	1121.85	1195.24	2052.65	1203.7	3746.3	3.1	793.9	1904.6	2.4	5
FGSG_06536	4428.54	2609.33	930.4	521.04	48.1	232.3	4.8	863.1	221.2	0.3	10
FGSG_06541	82.62	114.97	283.08	889.72	115.8	526.6	4.5	8829.5	327.8	0	9
FGSG_06547	45.11	78.65	83.63	254.79	32.8	302.9	9.2	84.9	959.3	11.3	9
FGSG_06548	674.2	493.26	554.87	5052.72	16951.5	54028.2	3.2	58485.8	79335	1.4	3
FGSG_06558	6831.63	10710.3	11962.6	5363.61	1322	4822.4	3.6	3550.7	3280.6	0.9	1
FGSG_06580	3778.78	5919.18	5453.33	21607.6	11780.6	38763	3.3	2593.7	3202.8	1.2	9
FGSG_06597	3736.77	3914.06	5574.26	104489	5180.2	160955	31.1	2555.1	18569.9	7.3	3
FGSG_06598	1677.07	1058.08	665.58	676.22	396.5	1240.4	3.1	686.2	323.9	0.5	7
FGSG_06629	1027.09	1097.51	902.49	6524.23	13.2	7255.5	549.2	78.8	1688.6	21.4	3
FGSG_06682	7366.79	8422.52	8384.96	5705.34	2090.9	7820.4	3.7	1245.5	5266	4.2	2
FGSG_06689	1074.43	1333.58	1393.05	1651.35	1824.1	11517.8	6.3	1137.9	3207.2	2.8	5
FGSG_06726	3452.15	4415.19	5459.9	21554.2	4495.8	27531.9	6.1	5775	13202	2.3	9
FGSG_06785	653.34	940.37	1562.91	6699.3	880.9	2643	3	1434.3	1645.7	1.1	9
FGSG_06830	124912	133760	111273	45749.5	3389.9	15701.9	4.6	32151.4	21685.8	0.7	6
FGSG_06879	178.09	292.23	512.02	10502.8	347.6	15703	45.2	301.1	2230.9	7.4	3
FGSG_06889	521.42	366.69	191.27	227.57	125.3	404.4	3.2	12	60.9	5.1	7
FGSG_06959	5796.76	6374.99	5260.92	6835.61	2292.6	7107.4	3.1	5420	2570.4	0.5	8
FGSG_07036	14.09	15.88	43.02	17.3	41.2	130.7	3.2	7	124.5	17.8	4
FGSG_07061	357.19	333.16	299.85	4385.36	866.5	11014.1	12.7	819.4	2227.8	2.7	3
FGSG_07081	503.7	579.03	378.47	431.17	266.7	915.3	3.4	361.7	431.8	1.2	10
FGSG_07130	115204	92109	62408.6	66455.4	12034.9	49167.6	4.1	31827.7	38126.7	1.2	7
FGSG_07178	1453.64	1521.93	1442.02	2681.55	1328	5509.4	4.1	1066.9	1057.8	1	3
FGSG_07179	5732.74	5191.17	4748.24	5128.12	4402.4	17372.9	3.9	4190.9	6182.1	1.5	7
FGSG_07211	4009.9	4783.45	7715.05	6539.3	1045.6	4504.3	4.3	334.5	1760	5.3	4
FGSG_07238	69	69.19	522.41	82230.9	2474.4	64768	26.2	688.8	13542	19.7	3
FGSG_07270	121.93	91.76	64.03	84.44	89.7	766.7	8.5	24.7	543.6	22	7
FGSG_07297	276.35	164.02	144.78	109.93	67.2	220.1	3.3	32.2	81.7	2.5	7
FGSG_07314	4.05	8.36	13.59	588.47	19.8	382.6	19.4	1	1	1	3
FGSG_07425	1587.72	2188.87	3222.22	1858.93	566.3	1897.8	3.4	4926.2	7684.8	1.6	4
FGSG_07426	740.02	983.53	1463.58	3363.91	994	5024.3	5.1	784.2	3018.4	3.8	5
FGSG_07444	3101.26	3619.65	3072.8	5074.97	1449.2	4700.3	3.2	2123.5	975.4	0.5	3
FGSG_07467	53053.3	48754.5	41821.4	82615	25440.1	77636.4	3.1	30889	20751.4	0.7	3
FGSG_07508	494.09	564.14	609.75	842.22	126.3	397.9	3.2	97.1	140.8	1.4	5
FGSG_07522	15808.1	10138.3	7792.25	1161.76	305.9	1427.8	4.7	675.5	1615	2.4	10
FGSG_07554	17167.8	28340.1	36474.8	71557.1	17512	57912.5	3.3	6052.9	31067.1	5.1	5
FGSG_07558	23.72	58.82	58.41	1508	3583.5	58414	16.3	7324.8	1.16323e+06	158.8	3
FGSG_07587	850.55	1033.44	887	261.43	205.2	1017.3	5	106	358.5	3.4	6
FGSG_07590	233.71	11.68	6.33	39.15	50.3	447.9	8.9	25.8	1701.4	65.9	7
FGSG_07596	10125.5	4283.08	2483.87	2196.63	152.3	676.3	4.4	155.3	850.7	5.5	7
FGSG_07597	4137.69	6392.46	4721.82	2730.09	106.2	453	4.3	692.3	4383.6	6.3	2
FGSG_07605	5.98	30.9	1	6.21	15.4	52.2	3.4	49.1	1412.3	28.7	2
FGSG_07606	13.61	12.5	22	61.25	35.6	142.7	4	260.7	3233.7	12.4	9
FGSG_07631	3304.65	6447.6	7970.08	14786.3	1065.4	4360	4.1	1773	8003.8	4.5	5
FGSG_07651	97955.6	81216.9	79361.4	6639	946.8	2880.5	3	547.7	10459.6	19.1	6
FGSG_07660	1639.01	3913.34	6310.63	5738.12	243.5	1141.6	4.7	8825.8	16633.3	1.9	4
FGSG_07666	323.88	259.39	192.5	1382.21	10.3	44.6	4.3	285.2	104.6	0.4	3
FGSG_07688	3340.09	4106.32	3658.68	8564.09	683.7	4818.7	7	1972.6	2125.4	1.1	9
FGSG_07696	97.31	339	1674.21	199.8	769.5	2723.3	3.5	916.8	3142.8	3.4	4
FGSG_07761	500.31	459.09	342.63	1422.31	39.3	8769	223.4	126.1	2148.5	17	3
FGSG_07773	10.85	36.02	77.17	2153.38	44.3	397.2	9	19.1	193.7	10.1	3
FGSG_07774	1	1	7.98	710.87	1891.9	9589.4	5.1	12664.8	78610.9	6.2	3
FGSG_07783	111.24	216.25	421.03	3531.82	1653.3	5048.4	3.1	677.1	1585.6	2.3	9
FGSG_07784	7.5	7.75	5.6	44.17	238.5	1298.1	5.4	95.9	3196.3	33.3	3
FGSG_07785	20.62	28.92	16.49	65.8	723.5	37009.4	51.2	729.9	9063.1	12.4	3
FGSG_07801	1	9.11	6.58	15.27	152.7	464.1	3	893.3	122.5	0.1	5
FGSG_07832	3208.66	3366.93	3939.85	4921.17	685.7	2184.3	3.2	3374.5	2824.4	0.8	5
FGSG_07837	2583.81	1592.53	2268.19	7942.68	882.5	2865.8	3.2	261.7	3433	13.1	3
FGSG_07869	158.75	202.05	162.24	164.9	282.8	946.4	3.3	107.1	894.7	8.4	2
FGSG_07871	13.65	16.92	433.88	11592	1059.1	5018.8	4.7	22.4	379.1	16.9	3
FGSG_07925	18297.8	21607.5	20060.5	10577.9	2347.9	7841.9	3.3	21606.2	15489.2	0.7	2
FGSG_07979	46.12	19.85	34.41	23.95	11.5	38.6	3.4	10.5	160.1	15.2	7
FGSG_08012	5044.22	4515.28	5250.08	979.57	881.5	3365.7	3.8	6949.8	7721.5	1.1	6
FGSG_08015	210033	160681	105623	9622.21	1252.6	10971.6	8.8	24408.9	38435.2	1.6	10
FGSG_08081	55.78	51.22	25.43	30.04	19.5	65.7	3.4	90.5	1	0	10
FGSG_08104	1	1	1	14.39	19.3	60.8	3.2	1	1	1	3
FGSG_08125	6503.86	10193.5	9246.64	25410.6	2355.1	7080.6	3	2777.5	3184.7	1.1	9
FGSG_08169	1.86	1.92	5.2	70.49	90.3	391.9	4.3	7.6	77.5	10.2	9
FGSG_08188	144.25	177.21	272.04	956.33	201.7	608.4	3	224	202	0.9	9
FGSG_08203	2.55	25.05	178.57	2701.86	2169.5	54940.7	25.3	34.9	3367.9	96.4	9
FGSG_08238	74043.6	41116.4	59157.9	18486.6	989	4578.9	4.6	33307.2	78902.5	2.4	10
FGSG_08261	96.99	141.96	200.04	99.82	17	60	3.5	68.8	486.4	7.1	1
FGSG_08269	193.8	221.63	241.76	107.57	172.3	1651.1	9.6	299.7	1397.2	4.7	2
FGSG_08286	51.34	31.82	40.22	197.31	65.3	198.2	3	28.1	142.6	5.1	3
FGSG_08346	18	2.07	4.48	43.62	165.3	4159.2	25.2	5.5	83.3	15.2	8
FGSG_08362	108.95	112.56	62.71	58.2	18.6	58.5	3.1	110.8	259.4	2.3	10
FGSG_08364	28.22	18.22	35.54	18.32	15.2	68.5	4.5	96.6	12297.8	127.3	4
FGSG_08375	6946.81	887.33	1608.47	8991.36	7595.2	70329.7	9.3	918.5	26493.6	28.8	8
FGSG_08465	11.01	11.37	12.32	25.72	27.1	187.6	6.9	15.1	152.9	10.1	9
FGSG_08499	6684.97	7845.71	8754.33	21328.2	4748.4	19098	4	3191.5	2762.6	0.9	9
FGSG_08519	1086.09	1087.82	841.78	2198.87	6345.2	22837	3.6	1998.2	29583.9	14.8	3
FGSG_08533	11.7	27.4	137.93	17333.7	38.2	39189.3	1026.2	341.6	8579.2	25.1	3
FGSG_08534	274.6	208.35	421.01	14692.6	15.6	27327.7	1747.3	328.9	4290.4	13	3
FGSG_08535	117.78	162.25	349.65	17192.3	355.6	22531	63.4	1602.8	18159.9	11.3	3
FGSG_08623	2042.32	2422.56	1751.85	1174.74	717.4	2491.9	3.5	1720.2	664	0.4	6
FGSG_08681	101.25	159.99	130	191.79	76.6	457.9	6	187.5	206.8	1.1	5
FGSG_08741	616.92	1526.94	1313.12	3002.75	420.1	2049.5	4.9	2446.1	534.2	0.2	5
FGSG_08743	92398.6	132959	253743	562462	97359	338330	3.5	24238.7	317332	13.1	5
FGSG_08771	9594.01	8680.17	6780.84	4530.25	1180	17248.6	14.6	2454.2	2342.3	1	10
FGSG_08813	2550.7	3106.02	2447.45	1948.84	1242.8	3772.5	3	1950.4	3008.9	1.5	6
FGSG_08824	15.13	11.37	21.56	78.6	77.1	294	3.8	18.8	95.5	5.1	9
FGSG_08825	1021.39	1681.9	1789.78	662.75	763	2615.2	3.4	1207.5	4303	3.6	1
FGSG_08844	70825.6	80474.4	94580.9	27926.2	2061.9	7386.7	3.6	60504.3	28938.4	0.5	2
FGSG_08855	158.46	1724.94	4061.89	891.21	74.8	245.6	3.3	1	1	1	4
FGSG_08861	158.94	151.67	146.66	466.3	71.8	414.4	5.8	29.9	50.6	1.7	3
FGSG_08891	105.26	99.56	68.04	70.84	59.5	234.3	3.9	8.1	20.6	2.5	10
FGSG_08923	1619.44	2259.43	2268.01	3581.21	420.2	1722.6	4.1	146.6	632	4.3	5
FGSG_08973	14419.3	15112.5	13576.1	22753.5	3696.8	11722.1	3.2	9948.4	8737	0.9	3
FGSG_09025	33.57	34.21	35	206.35	175.6	798	4.5	17.6	70.3	4	3
FGSG_09031	1302.15	674.48	834.81	346.35	270.4	1560.8	5.8	667.8	3802.1	5.7	10
FGSG_09040	975.03	209.21	88.49	33.14	65.1	1657.4	25.5	698.6	2022.5	2.9	7
FGSG_09063	879.7	11.01	39.18	1508.19	581.1	6072.1	10.5	4437	3424.3	0.8	8
FGSG_09066	14811.2	52594.6	116602	20817.4	173.9	973.4	5.6	113.4	3913.7	34.5	4
FGSG_09078	1333.04	3979.84	7244.57	1272	10.7	75.6	7.1	859.5	8226	9.6	1
FGSG_09080	767.2	1175.77	1251.23	890.43	13.5	334.1	24.7	139.8	447.9	3.2	1
FGSG_09081	187.28	2088.36	18636.2	27563.6	73.5	1160.4	15.8	194.8	5063.2	26	5
FGSG_09082	4858.06	20628	41532.9	29109.9	369.2	3295.8	8.9	1754	10608.6	6	4
FGSG_09101	192.22	248.24	716.2	13647.9	316.3	12944.5	40.9	180	1194.3	6.6	3
FGSG_09140	4215.94	2436.16	1978.17	6055.87	897.3	4628.7	5.2	385.8	2625.4	6.8	8
FGSG_09142	195.41	379.06	531.18	3465.17	631.6	6202.9	9.8	682.3	3572.4	5.2	9
FGSG_09184	176.19	147.23	143.56	183.02	5881.1	58331.7	9.9	60.3	9896	164.1	8
FGSG_09187	507.57	859.81	2099.44	17992.8	104773	969513	9.3	2080.6	232411	111.7	9
FGSG_09211	185.07	247.21	361.98	201.94	3053.9	9760.4	3.2	1386.8	17784.1	12.8	4
FGSG_09213	36.94	21.47	18.09	671.41	924.6	37486.3	40.5	139	83518.2	600.8	3
FGSG_09302	271.84	146.16	204.92	132.54	216.4	1035.6	4.8	22.8	1656.6	72.7	7
FGSG_09343	43.16	52.7	39.52	99.17	27.8	217.4	7.8	68	5085.8	74.8	3
FGSG_09351	823.9	4160.11	3736.92	3932.26	218.5	19625.1	89.8	4875.5	6226.1	1.3	5
FGSG_09352	3.62	938.92	794.3	199.33	48.9	2068.9	42.3	2046.7	1131.4	0.6	1
FGSG_09353	572.42	622.99	1117.9	232.9	450	2540.4	5.6	1227.5	3019.6	2.5	1
FGSG_09354	22673.6	22543.8	17266.8	3911.76	26.6	273.9	10.3	2202.4	2952.3	1.3	6
FGSG_09357	11132.8	12147.6	10384	23203.5	3576.1	22308.4	6.2	1551.6	2691.3	1.7	3
FGSG_09374	21284.7	26865.9	26168.7	15572.7	3068.8	10739.1	3.5	19644.1	7844.4	0.4	2
FGSG_09416	496.84	533.05	513.32	2199.3	413.6	2771	6.7	366.2	1220.8	3.3	3
FGSG_09474	691.57	753.98	733.32	1338.41	1007.2	4557.9	4.5	737.3	1920.9	2.6	9
FGSG_09479	328	407.85	467.84	927.14	207.7	12362	59.5	309.9	6208.1	20	9
FGSG_09483	175	203.25	456.59	4466.72	679.3	5514.9	8.1	56.2	9051.3	161.2	9
FGSG_09567	1199.97	1207.49	1066.2	2316.18	328.3	2134.4	6.5	258.7	913.2	3.5	3
FGSG_09570	23546.5	16313.7	18893.9	3840.31	1168.9	5397.1	4.6	3876.4	14806.1	3.8	6
FGSG_09610	15637.8	20698.1	28784.6	49584.5	7705.8	25490.9	3.3	23135.7	45273.8	2	5
FGSG_09638	6565.72	2773.76	1290.56	3834.79	1045.9	3164.4	3	4883.2	274.3	0.1	7
FGSG_09700	2.04	6.31	2.28	12.68	10.7	37.6	3.5	11.1	28.3	2.5	3
FGSG_09710	2810.75	1684.02	1019.94	3454.22	7535.6	34279.2	4.5	6647.2	7718.1	1.2	8
FGSG_09801	3836.73	4175.32	3377.96	3532.62	2639.7	8345.3	3.2	2821.9	1354.1	0.5	6
FGSG_09828	1537.91	1256.47	632.21	487.17	217.8	1281.1	5.9	543.8	238	0.4	10
FGSG_09885	7349.87	7710.99	8420.74	14981.2	3336.3	16568.1	5	2516.3	8834.1	3.5	9
FGSG_09955	68117.3	82122.1	71415	143116	14243.8	52533.9	3.7	45398.3	45653.7	1	3
FGSG_09963	2376.81	2906.88	2737.73	13240.4	4786.2	15165	3.2	2959.2	5712.2	1.9	3
FGSG_09972	42.24	68.58	162.1	188.05	29.6	113.6	3.8	247.8	754.3	3	5
FGSG_09977	14406.9	31482.1	49290.2	2801.75	1330	4241.2	3.2	2032.2	4742.7	2.3	1
FGSG_09988	8974.07	10817.2	8370.07	8554.76	2912.6	12583.1	4.3	4455.9	2180	0.5	6
FGSG_10061	3927.94	5548.66	5026.09	8333.62	1817.4	7089.4	3.9	3634.2	2937.3	0.8	5
FGSG_10081	30.43	27.34	19.25	24.74	89.3	357.6	4	137.6	147	1.1	7
FGSG_10098	44.67	21.1	20	68.94	91.8	303.4	3.3	14	106.4	7.6	8
FGSG_10101	1213.69	1319.19	1060.4	879.48	670.4	2567.6	3.8	1070.1	2418.2	2.3	6
FGSG_10102	97.44	98.66	63.26	165.99	90.4	286	3.2	74.7	324.8	4.3	8
FGSG_10171	1848.81	1352.82	669.36	462.85	27.8	171.7	6.2	85.6	108.6	1.3	10
FGSG_10224	314312	379240	465425	218298	17781.3	64875	3.6	204829	246540	1.2	1
FGSG_10225	257	214.56	970.47	17681	14.6	10173.9	697.8	163.4	540.8	3.3	3
FGSG_10278	331.62	620.83	573.87	1237.37	199.4	1286.4	6.5	80.5	245	3	5
FGSG_10359	577.52	684.41	480.05	1045.4	2598	35381.7	13.6	813.7	11500.3	14.1	3
FGSG_10411	1410.57	1675.78	1313.92	421.21	267.7	870.5	3.3	371.4	657.4	1.8	6
FGSG_10421	26.87	16.66	3.01	61.41	13.7	50	3.6	1	1	1	8
FGSG_10433	27641	27825.4	13811	1064.72	484.5	2281.9	4.7	12077.2	4904.4	0.4	6
FGSG_10441	1397.87	1546.57	794.63	142.91	25.4	117.8	4.6	1024.4	2369.4	2.3	6
FGSG_10442	1338.33	5870.05	4696.91	159.16	27	731.7	27.1	1515.1	4038.8	2.7	2
FGSG_10443	97969.1	209020	214282	231.19	2217.7	45869.3	20.7	32982.6	102426	3.1	2
FGSG_10444	12167.5	19978.6	13929.3	248.95	25.6	212.4	8.3	5017.7	5701.6	1.1	2
FGSG_10474	1	3.27	1.18	10.96	27.6	219.1	7.9	46.2	146.5	3.2	9
FGSG_10498	290.93	346.15	538.4	2847.39	994.9	3716.2	3.7	304.8	2421.3	7.9	9
FGSG_10543	14322	42160.2	393536	75603.2	821.3	5156.2	6.3	8303.7	40110.7	4.8	4
FGSG_10567	213.34	395.85	1978.57	1307.04	155.2	585.5	3.8	405.2	2781.6	6.9	4
FGSG_10576	231.58	295.55	249.67	852.54	99.1	649.4	6.6	79.2	473	6	3
FGSG_10592	21.67	33.58	66.69	444.5	86.3	390.4	4.5	1468	7447.7	5.1	9
FGSG_10598	159063	154333	163864	33095.5	2413.2	9687.8	4	6722.8	7261.1	1.1	6
FGSG_10599	51.47	23.35	16.86	58.68	720.5	4792.5	6.7	58.4	1882.9	32.2	8
FGSG_10616	14.44	22.15	56.33	1134.59	51.6	966.4	18.7	25.2	224.9	8.9	3
FGSG_10617	124.2	51.19	25.21	60.83	67.1	225.1	3.4	91.6	804.4	8.8	7
FGSG_10665	154.59	614.91	870.34	521.88	46.8	143.2	3.1	33.9	21.5	0.6	4
FGSG_10666	506.89	1432.99	2172.79	619.1	18.9	60.1	3.2	144.9	696.3	4.8	1
FGSG_10712	46.9	28.72	66.11	12.63	22.1	176.2	8	2021	2678	1.3	1
FGSG_10743	3637.7	3058.45	3476.18	5739.45	2336.3	10781.6	4.6	13082.4	2391.9	0.2	3
FGSG_10784	227611	183614	140456	15682	113	722.6	6.4	1611.7	12308.4	7.6	6
FGSG_10800	59016.3	62848.7	54151.4	53166.1	26458.3	88212.1	3.3	33404.2	19623.6	0.6	6
FGSG_10818	49.49	35.79	44.32	140.52	96.6	355.4	3.7	27.1	229.1	8.5	3
FGSG_10852	53.43	75.9	160.73	97.13	16.9	68.8	4.1	383.9	371	1	4
FGSG_10921	54.77	53.82	37.38	27.75	40.9	232.7	5.7	40.2	92.8	2.3	10
FGSG_10922	41153.3	63010	88235.7	20626.7	468.8	3496.6	7.5	57423.1	222052	3.9	1
FGSG_10923	11.66	9.64	52.2	6271.3	2656	13831.7	5.2	191.5	2169.9	11.3	3
FGSG_10953	96.65	140.97	127.27	147.64	79.2	270.8	3.4	93.4	1105.4	11.8	5
FGSG_10957	6028.55	8869.05	7602.58	1337.6	132.7	452.2	3.4	700.3	1292	1.8	2
FGSG_10967	16548.3	5219.35	4908.07	9613.87	1453.2	9927.6	6.8	1138	5744.2	5	7
FGSG_10984	63.35	91.62	99.26	367.16	26.8	493.1	18.4	3.5	140.8	40.6	9
FGSG_10995	2.8	4.34	4.18	45.12	35.3	208.5	5.9	5.1	45.4	8.9	3
FGSG_10998	87.91	76.41	128.07	62.33	10.2	35.9	3.5	137.5	542.6	3.9	1
FGSG_11008	60.01	86.35	116.34	15.58	19.8	156	7.9	11583.4	5803.9	0.5	1
FGSG_11012	2373.94	2962.18	2194.91	1355.16	699.4	2930.3	4.2	918.1	475.8	0.5	6
FGSG_11016	176.63	68.43	57.23	438.16	60.6	4997.7	82.5	165.4	2905	17.6	8
FGSG_11032	1103.11	2243.89	1497.01	879.31	977.2	4328.3	4.4	456.3	6215.1	13.6	2
FGSG_11035	4.14	1.43	145.34	19062.5	20.3	4243.3	208.8	204.2	537.2	2.6	3
FGSG_11071	7.13	12.89	50.87	3086	33.6	1019.5	30.3	12.2	49.5	4.1	3
FGSG_11088	3.67	1	35.62	75.02	19.1	227.2	11.9	857.8	2788	3.3	5
FGSG_11097	4090.96	6421.86	6399.76	26191.3	14496.2	47752.9	3.3	90106.7	87342.6	1	9
FGSG_11098	3159.64	6179.31	2889.04	5080.27	8907.6	30078.6	3.4	53790.1	30952.1	0.6	5
FGSG_11099	909.23	1695.24	758.58	3351.32	7906.4	28630.4	3.6	28579.9	14012.7	0.5	3
FGSG_11113	5975.82	10247.7	13043.5	2465.74	62.5	250.3	4	678.9	41066.2	60.5	1
FGSG_11126	1	5.38	29.17	1	18.5	128.9	7	71.3	17733	248.6	4
FGSG_11128	3527.26	2740.7	1966.73	2854.93	2334.1	9779.7	4.2	2553.8	2906.8	1.1	7
FGSG_11130	3549.65	4704.21	5165.95	1988.88	119.5	389.4	3.3	2520.3	1561	0.6	2
FGSG_11159	29.59	42.03	24.84	265.08	23.3	250.5	10.8	20.3	1	0	3
FGSG_11171	689.93	1228.77	1122.43	1352.07	14.8	88.6	6	1531.8	3704.7	2.4	5
FGSG_11173	460.06	575.73	501.64	720.18	42.4	241.1	5.7	183.3	45	0.2	9
FGSG_11191	842.95	1156.2	1735.18	36096.1	306.8	13613.6	44.4	1511.8	14297.5	9.5	3
FGSG_11193	782.13	887.69	1012.8	2220.81	519.1	1687.9	3.3	328.2	2061.5	6.3	9
FGSG_11202	373.54	321.6	261.31	1513.22	136.8	743.3	5.4	187.5	691.7	3.7	3
FGSG_11205	38660.6	28001.1	28063.5	16906.5	851.2	9206.1	10.8	14677.8	193657	13.2	10
FGSG_11211	30.02	12.92	14	132.52	63.3	258.5	4.1	6.9	104.2	15.2	3
FGSG_11215	98.07	30.24	11.47	91.22	288.7	1011	3.5	4	40.7	10.1	8
FGSG_11225	1	1	1	37.61	12.8	334.7	26.2	413	251.4	0.6	3
FGSG_11227	205.64	129.92	163.93	145.99	27.3	184.4	6.8	28.4	1	0	7
FGSG_11264	1981.33	3480.67	4565.86	2556.07	498.2	2268	4.6	625.6	3157.4	5	4
FGSG_11291	813.85	163.83	122.68	312.47	48.9	174.4	3.6	753.3	291.5	0.4	7
FGSG_11293	174.29	301.06	527.43	435.83	33.2	374.3	11.3	191.9	192.1	1	4
FGSG_11310	60347.4	58310.8	50425.9	841.27	107.3	384.2	3.6	694.5	3523.5	5.1	6
FGSG_11326	9122.42	34900.5	43652.8	29801.3	39.4	258.1	6.6	8013.8	819.4	0.1	4
FGSG_11328	62.72	42.52	107.49	3108.7	179.3	4780.3	26.7	64.4	81.7	1.3	3
FGSG_11342	1	3	87.72	9780.93	820.9	11363	13.8	31.8	5200.3	163.6	3
FGSG_11343	1723.26	428.22	184.8	875.35	101.1	342.6	3.4	160.1	167.2	1	7
FGSG_11381	171.12	180.36	191.53	238.79	42.2	265.2	6.3	89.9	216.1	2.4	5
FGSG_11386	5452.47	2066.4	1587.03	948.8	53.7	340.2	6.3	2734	1574.7	0.6	7
FGSG_11409	2647.09	3356.41	3012.6	328.76	33.8	248.6	7.4	71.6	653.9	9.1	2
FGSG_11413	169.3	28.33	38.7	12.38	60.4	365.5	6.1	52.2	66.2	1.3	7
FGSG_11467	17211.1	10462.9	10546.5	9519.36	991	5279.2	5.3	1297.5	1921.1	1.5	7
FGSG_11472	4695.35	6099.69	12449	2354.18	7217.8	25333.1	3.5	31983.3	15061.9	0.5	1
FGSG_11477	23.25	52.05	416.44	9307.58	10.8	533.1	49.5	175.1	430.6	2.5	3
FGSG_11478	3745.88	5449.75	4279.63	2146.03	438.8	1927.5	4.4	12082.5	9862.3	0.8	2
FGSG_11496	6594.12	8018.58	9328.67	302.32	21.6	72.7	3.4	112.7	571.6	5.1	2
FGSG_11539	13.49	12.19	5.66	1	14.1	47.7	3.4	106.2	421.5	4	10
FGSG_11554	31.21	24.51	50.31	339.78	13.5	74	5.5	20.5	156.1	7.6	9
FGSG_11562	435.25	177.68	93.29	53.59	32.5	133.1	4.1	108.6	91.9	0.8	7
FGSG_11600	60.09	80.06	65.49	248.05	334.3	2221.8	6.6	411.3	549.1	1.3	3
FGSG_11651	159.15	185.64	132.16	21.33	32.3	121	3.7	2023.7	1212.1	0.6	6
FGSG_11682	1	1	7.13	46.32	31.9	132.6	4.2	1	176.9	176.9	9
FGSG_11690	725.95	1536.13	1630.25	259.89	133.3	422	3.2	201.1	435.3	2.2	2
FGSG_11706	1114.92	1274.43	1593.07	9671.39	657.7	11529.2	17.5	1039	13342.8	12.8	9
FGSG_11731	59.82	27.04	37.66	11.65	64.8	260.4	4	10.2	207.7	20.3	10
FGSG_11741	130947	122614	104590	83688.6	2000.5	9557.2	4.8	3766.3	1751.6	0.5	10
FGSG_11748	2751.71	3350.62	2441.95	3042.05	705	2866.4	4.1	591.8	273	0.5	8
FGSG_11753	200.04	680.49	748.14	4034.05	1120.1	21126.7	18.9	253.8	1219.7	4.8	9
FGSG_11813	4.95	15.34	5.54	25.7	10.3	68.9	6.7	54.2	68.7	1.3	3
FGSG_11840	108.92	752.2	1026.65	19234	973.8	15357	15.8	784.6	8757.9	11.2	3
FGSG_11850	45.57	660.62	2546.88	23851.2	256.8	14982.8	58.3	269.6	3205.1	11.9	9
FGSG_11864	427.69	1404.8	7609.53	9836.4	11829.2	50870.6	4.3	613	18407.7	30	5
FGSG_11868	208.46	436.13	1370.81	822.84	72.9	757.7	10.4	1	217.1	217.1	4
FGSG_11870	127.85	446.57	1921.56	616.56	73.3	234.9	3.2	25	126.8	5.1	4
FGSG_11874	50.96	46.07	99.81	52.93	52.8	174.5	3.3	52.3	1	0	4
FGSG_11881	1142.79	1005.91	887.8	2499.06	307.3	1329.5	4.3	144.1	1	0	3
FGSG_11889	30.99	64.03	27.75	12.88	31.3	135.2	4.3	33.9	1	0	2
FGSG_11900	1639.72	12306.5	25325.1	17756.7	24174.1	72689.2	3	3559.9	111508	31.3	4
FGSG_11918	1464.62	1260.99	1453.04	1993.89	403.4	1896.1	4.7	607.5	1232.8	2	3
FGSG_11930	18.43	1	6.87	44.66	16.4	67.3	4.1	1	1	1	8
FGSG_12001	6219.32	5865.03	5377.38	5065.93	1717.6	5465.3	3.2	581.8	3029.4	5.2	10
FGSG_12020	38.22	48.6	72.39	812.29	102.8	327.2	3.2	88.5	408.3	4.6	3
FGSG_12027	771.08	757.6	774.22	2614.87	1312.3	5440.1	4.1	1945.2	5302	2.7	3
FGSG_12067	76.89	97.89	165.98	2366.23	421.8	1491.2	3.5	56.4	800.9	14.2	3
FGSG_12096	929.26	739.4	620.96	175.76	13.3	50.7	3.8	151.9	38.5	0.3	10
FGSG_12097	892.16	816.24	688.78	212.14	12.4	58.5	4.7	434	634.5	1.5	6
FGSG_12109	1999.88	2252.61	4207.57	3846.21	1400.2	8948.6	6.4	2294.8	3602.4	1.6	4
FGSG_12110	1.01502e+06	1.03508e+06	722518	129841	1185.3	21237.3	17.9	4615	18973.6	4.1	6
FGSG_12123	9941.58	9317.56	9382.78	2038.2	323.8	1174.5	3.6	7000.2	6530.7	0.9	6
FGSG_12142	558.87	454.78	345.66	677.47	72.3	2336	32.3	384.8	528.1	1.4	8
FGSG_12145	547.67	407.12	381.25	853.33	191.2	763.7	4	182.8	92.8	0.5	8
FGSG_12150	552.87	832.83	798.33	328.79	127.4	616.5	4.8	5649.4	7561.2	1.3	2
FGSG_12158	23.52	36.45	46.07	116.04	31.1	312.4	10	48.3	245	5.1	9
FGSG_12164	3361.42	1916.71	1616.3	10783.2	512.6	9245.7	18	862	4568.1	5.3	3
FGSG_12206	64.54	310.66	676.41	618.59	11194.1	62834	5.6	1437.5	41923.9	29.2	4
FGSG_12234	132.96	155.29	349.41	2528.03	289.9	2008.6	6.9	47.5	481.7	10.1	9
FGSG_12240	15.88	30.07	29.61	145.66	1002.8	4742.1	4.7	304.2	2939.7	9.7	9
FGSG_12249	81.73	49.26	30.49	120.27	28.9	88.3	3.1	1	1	1	8
FGSG_12258	39.15	34.67	31.3	34.86	14.7	64	4.3	30.6	77.7	2.5	7
FGSG_12259	2210.29	2000.6	1554.23	2408.38	607.8	1867.8	3.1	279	88.5	0.3	8
FGSG_12262	39.69	68.34	51.83	137.42	1344.1	15991.8	11.9	271.6	1929.2	7.1	9
FGSG_12281	3155.55	2379.64	1361.27	192.67	33.9	108.1	3.2	642.7	815.2	1.3	10
FGSG_12292	19516.2	43035.7	71937.9	43925.6	4782.3	26227.9	5.5	1214.5	12046.5	9.9	4
FGSG_12376	3.7	53.5	244.24	4202.93	1604.8	5374.8	3.3	9071.5	12173.8	1.3	9
FGSG_12385	152.52	222.59	146.83	478.6	178.2	635.5	3.6	122.6	385.1	3.1	3
FGSG_12388	1103.55	2206.25	2807.24	3081.6	52.7	164.7	3.1	823.9	2189.5	2.7	5
FGSG_12402	13.23	23.92	37.02	790.15	58	720.7	12.4	163	643.1	3.9	3
FGSG_12403	10.42	1	52.5	2381.91	13.3	1705.8	128.3	57.1	723.8	12.7	3
FGSG_12408	3.23	1	1	181.16	11.7	111.9	9.6	1	1	1	3
FGSG_12436	20.04	41.4	37.38	409.32	193.4	1243.8	6.4	146.3	463.8	3.2	3
FGSG_12445	1762.32	2001.33	2512.77	681.26	66.7	335.4	5	171.2	601.3	3.5	1
FGSG_12454	60.88	75.48	81.77	113.83	38.6	283.9	7.4	33.3	1	0	5
FGSG_12455	65.52	60.92	110	27.22	30.3	117.2	3.9	842.9	364	0.4	1
FGSG_12456	16199.6	17309.9	21907.3	33538.9	4694.7	16381.3	3.5	1700.9	15718	9.2	5
FGSG_12461	609.78	1340.74	1845.5	1305.67	231	1097	4.7	51.2	1605.1	31.3	4
FGSG_12465	36.21	43.64	47.28	31.34	34.3	107.4	3.1	66.1	251.4	3.8	1
FGSG_12466	45.43	33.53	21.79	1	43.4	166.1	3.8	17.8	180.3	10.1	10
FGSG_12548	3703.63	2984.02	2644.73	482.24	66.8	369.4	5.5	1886.7	3070.3	1.6	6
FGSG_12555	339036	452184	565144	574339	26816.9	95890.3	3.6	159228	334705	2.1	5
FGSG_12607	289157	298986	267840	91571.9	8624.4	38466.9	4.5	69475.8	108449	1.6	6
FGSG_12625	111.18	68.2	38.89	25.26	12.3	64.4	5.3	9.5	1	0.1	10
FGSG_12642	14.48	7.48	32.42	1093.17	20.2	1626.4	80.4	13.2	1	0.1	3
FGSG_12681	338.67	280.65	256.66	685.26	230.5	953.5	4.1	106.2	49	0.5	3
FGSG_12690	25206.7	27859.6	23884.1	32479.4	9690.4	37410.7	3.9	14816.4	10635.7	0.7	3
FGSG_12717	107.1	106.4	87.6	192.55	155.7	1932.9	12.4	11.3	457.7	40.6	3
FGSG_12730	185.7	143.89	122.82	412.09	55.8	370.4	6.6	23.1	1	0	3
FGSG_12735	26.72	20.7	7.48	34.69	13.7	62.3	4.5	18.3	92.8	5.1	8
FGSG_12760	13770.6	10037.6	13292.4	6105.22	1337.7	8298.2	6.2	4955.6	15755.9	3.2	6
FGSG_12763	123.41	111.22	94.04	379.11	155.2	494.6	3.2	201.3	328.2	1.6	3
FGSG_12771	31.03	74.81	52.1	21.49	32.2	151.2	4.7	1	287.3	287.3	2
FGSG_12778	100.98	78.25	77.7	190.12	47.8	500	10.5	34.6	1	0	3
FGSG_12834	79.99	151.51	229.8	212.34	218.4	881.4	4	7.3	234.5	32.1	4
FGSG_12838	80.15	144.91	156.99	180.38	82.8	427	5.2	109.7	92.8	0.8	5
FGSG_12902	18.26	31.45	10.22	31.62	347.2	1416.9	4.1	50	295.9	5.9	8
FGSG_12932	335.96	148.76	125.35	315.74	147	519.4	3.5	175.2	444.4	2.5	8
FGSG_12949	334.83	572.36	456.54	1018.11	213.4	645.7	3	233.3	676.4	2.9	9
FGSG_12954	26.5	30.54	38.78	678.58	217.5	1085.4	5	39.1	226.5	5.8	3
FGSG_12958	47.77	29.61	85.55	109.17	33.8	126.9	3.8	52.3	1	0	5
FGSG_12965	792.16	839.96	326.66	129.92	42.9	239.6	5.6	114.1	1	0	10
FGSG_12992	131.03	155.69	102.66	47.64	41.2	149.3	3.6	89.7	182	2	6
FGSG_13034	6.14	1	13.75	70.18	29.3	393.6	13.4	1	85.3	85.3	9
FGSG_13035	1	7.81	4.23	51.04	24	249.6	10.4	10.4	157.5	15.2	9
FGSG_13051	39.8	11.75	12.73	70.87	35.5	119.7	3.4	15.6	79	5.1	8
FGSG_13082	4.22	4.36	9.45	39.46	14.7	47.1	3.2	1	1	1	9
FGSG_13104	6.74	6.97	30.2	7.01	13.5	79.4	5.9	1	1	1	4
FGSG_13105	4980.6	7249.53	8269.64	19122	8196.6	54075.2	6.6	6101.4	23503.1	3.9	9
FGSG_13140	15.06	20.75	5.62	219.07	28.8	116.2	4	41.2	69.7	1.7	3
FGSG_13162	96.5	105.95	157.42	136.85	117.9	14300.6	121.3	98.5	2848.4	28.9	4
FGSG_13185	320.63	283.04	855.16	604.96	25.3	114.4	4.5	30.6	577.8	18.9	4
FGSG_13198	479.28	1041.56	5840.79	384.11	237	847	3.6	1391.2	1147.6	0.8	4
FGSG_13212	102.36	394.72	908.53	8025.98	1470.9	4954.7	3.4	501.7	2727.4	5.4	9
FGSG_13230	41.36	51.28	214.48	91.65	41.1	3261.8	79.4	56.6	3523	62.2	4
FGSG_13237	944.54	1099.95	666.1	2041.64	2069.4	8174.4	4	284	2199	7.7	3
FGSG_13238	236.83	258.66	305.47	1806.35	215.6	1321.5	6.1	142	188	1.3	3
FGSG_13245	1	26.97	104.33	6442.79	713.4	17408.9	24.4	632.8	30319.4	47.9	3
FGSG_13250	889.11	1099.63	1111.39	2696.51	477.7	2507	5.2	177.7	180.3	1	9
FGSG_13330	2922.32	4679.5	6332.36	4041.63	3420.9	13494.8	3.9	11585.1	89197	7.7	4
FGSG_13340	6.09	25.16	34.07	6.32	19.7	79.9	4.1	1	1	1	1
FGSG_13378	868105	2.07812e+06	1.93909e+06	1.14e+06	74589.3	314541	4.2	362620	445690	1.2	1
FGSG_13382	359.6	403.83	472.49	422.25	50.1	204.6	4.1	321	868.6	2.7	4
FGSG_13383	77.97	75.81	148.86	890.84	44.7	218.9	4.9	1	509.6	509.6	9
FGSG_13397	18.14	49.99	27.08	6.28	17.5	178.1	10.2	8.3	608.9	73.5	2
FGSG_13494	18.72	24.17	31.43	68.05	29.4	100.5	3.4	1	260	260	5
FGSG_13501	84.74	72.1	64.17	245.96	55.8	412.2	7.4	1	1	1	3
FGSG_13514	29.36	30.34	28.17	28.32	97.3	347.8	3.6	23	116.5	5.1	6
FGSG_13521	218635	325246	347328	77281.2	13776.1	65800.2	4.8	43814.4	219983	5	2
FGSG_13546	24.17	28.3	32.46	654.33	60.1	255.7	4.3	17.6	22.4	1.3	3
FGSG_13629	188.54	173.74	136.89	365.23	301	3084.4	10.2	125.5	778.5	6.2	3
FGSG_13631	32.23	80.13	51.86	75.33	230.9	733.6	3.2	424.6	1804.5	4.2	5
FGSG_13648	285.61	659.97	1038.11	11356.6	144.3	6233.9	43.2	176.5	554.5	3.1	9
FGSG_13677	92.96	115.25	124.86	212.44	37.1	287.5	7.8	81.4	309.9	3.8	5
FGSG_13685	497.3	693.61	1020.46	2978.83	590.8	2108.7	3.6	794.1	4259.1	5.4	9
FGSG_13693	10.69	7.37	7.98	55.54	192.4	901.3	4.7	58.5	34256.1	585.2	3
FGSG_13696	1181.94	1559.81	1415.95	3246.76	397.1	1615	4.1	202.2	128.2	0.6	9
FGSG_13704	33007.3	27910.1	28459.8	42077.4	17934.6	54586.3	3	11769.6	19843.1	1.7	8
FGSG_13756	847.71	4567.06	6609.46	3494.5	52.1	284.9	5.5	91.1	986.2	10.8	4
FGSG_13757	48.66	91.41	180.74	386.01	152.5	4220.8	27.7	54.5	1628.2	29.9	5
FGSG_13782	2260.34	52746.9	901787	178053	527.2	1868.4	3.5	403.5	9749.1	24.2	4
FGSG_13845	28.37	29.31	47.63	530.41	50.8	510.4	10	1	1	1	3
FGSG_13898	41.07	42.43	1	293.3	103.5	375.1	3.6	98.4	427.8	4.3	3
FGSG_13908	669.08	554.96	348.08	1938.16	222.7	1156.9	5.2	77.4	196.3	2.5	3
FGSG_13918	71.39	100.58	36.32	107.86	30.4	104.9	3.4	88.8	811.2	9.1	8
FGSG_13919	87.36	95.89	119.16	45.37	27.9	86.6	3.1	82.2	1	0	1
FGSG_13930	178.75	117.52	84.88	202.56	471.1	1464.3	3.1	593.1	5567	9.4	8
FGSG_13948	1474.13	2558.66	6409.21	38253.6	1004.2	16470.5	16.4	2331.5	23202.8	10	9
FGSG_13963	47	8.83	2.39	1	53.2	453	8.5	1	1	1	7
FGSG_13964	1172.61	6210.88	6142.38	194.88	109.7	479.3	4.4	1241.2	3474.2	2.8	1
FGSG_13972	7.66	47.51	15.01	531.45	134	1099.5	8.2	31.5	346	11	3
FGSG_13975	20.97	67.17	96.25	501.07	41.8	692.8	16.6	17.2	291.3	16.9	9
FGSG_15003	98147.2	64291.4	46856.4	15315.4	52112.5	248316	4.8	72971.6	49867.7	0.7	10
FGSG_15034	348.32	350.87	1052.64	199	18.4	128	6.9	1239.5	14149.7	11.4	4
FGSG_15037	3213.83	4769	3315.05	1369.15	21.7	100.2	4.6	876.9	218.8	0.2	2
FGSG_15040	49964.8	40851	39399.6	54945.3	12618.3	38959.3	3.1	7996.1	9113.1	1.1	8
FGSG_15057	21.5	170.28	721.86	4942.47	44.2	1919.2	43.4	1	199	199	9
FGSG_15063	269.19	329.62	323.62	569.59	192.4	582	3	927.9	830.8	0.9	9
FGSG_15080	8.49	1	1	17.64	31.8	150.6	4.7	1	1	1	8
FGSG_15091	651.72	418.96	316.1	97.78	26.6	145.7	5.5	59.5	1	0	10
FGSG_15127	59.82	69.53	33.48	194.18	123.2	427.3	3.5	450.3	726.9	1.6	3
FGSG_15142	7.48	1	33.48	287.38	68.1	553.8	8.1	1	1	1	9
FGSG_15182	15.63	16.15	594.99	29427.5	53.1	254367	4788.5	791.8	40604.9	51.3	3
FGSG_15193	11.1	11.46	1	23.05	17.2	75.9	4.4	1	308.2	308.2	8
FGSG_15194	1	1	1	45.61	128	2370.2	18.5	20	2439.3	121.8	3
FGSG_15195	47.44	36.76	1	36.96	67.5	222.1	3.3	97.4	329.5	3.4	8
FGSG_15224	22.93	82.92	25.67	35.73	71.1	365.7	5.1	94.2	318.5	3.4	2
FGSG_15225	1	99.95	60.16	111.65	16.1	70	4.3	29.4	1	0	5
FGSG_15253	1	22.56	12.22	45.37	10.9	91.8	8.4	1	303.3	303.3	5
FGSG_15273	66255.1	122350	188347	457407	103575	316184	3.1	504388	4.75921e+06	9.4	5
FGSG_15291	426.32	500.52	325.35	1097.02	163.4	979.7	6	1	1	1	3
FGSG_15303	87.82	37.81	106.49	30.41	42.3	168.3	4	320.5	406.6	1.3	1
FGSG_15309	16.99	1	19.01	26.47	21.7	71.9	3.3	1	1	1	9
FGSG_15362	149.93	136.68	29.61	36.64	36.7	111.9	3	144.9	245	1.7	10
FGSG_15365	272.58	496.18	2324.48	34879.3	472.1	4731.9	10	319.8	540.8	1.7	9
FGSG_15372	1065.61	1170.63	739.79	2900.33	893.5	3099.8	3.5	258.5	562	2.2	3
FGSG_15379	99.46	77.07	83.49	404.64	176.5	599.6	3.4	635.3	345.3	0.5	3
FGSG_15383	85.02	79.86	51.91	32.12	24.1	114.9	4.8	21.2	107.4	5.1	10
FGSG_15406	15.12	1	67.69	86.38	39.1	143.1	3.7	41.4	1	0	5
FGSG_15416	75.5	52.01	37.56	104.57	315.4	1054.8	3.3	114.8	349.5	3	8
FGSG_15428	46.64	36.14	52.2	278.56	113.7	1271.8	11.2	31.9	1295.5	40.6	3
FGSG_15437	4553.89	7267.55	7396.2	1398.96	86.2	1021.1	11.8	2095.3	2825.9	1.3	2
FGSG_15453	84.48	112.22	67.54	601.75	375.2	9477.2	25.3	66.1	167.6	2.5	3
FGSG_15466	128.99	148.07	48.12	44.66	22.9	94.8	4.2	1	99.5	99.5	10
FGSG_15473	78.94	93.21	265.08	164	93.2	310.2	3.3	586.6	1409.6	2.4	4
FGSG_15487	204.11	156.21	84.61	70.67	31.2	113.9	3.6	206.9	629.9	3	10
FGSG_15488	49.14	114.23	82.5	38.28	12.2	65.3	5.4	100.9	341.2	3.4	2
FGSG_15501	21.5	55.53	108.28	301.46	16.8	72.3	4.3	1	1	1	5
FGSG_15530	1	1	1	12.76	31.4	1592.3	50.8	1	170.6	170.6	3
FGSG_15563	42.46	8.77	19.01	8.82	18.5	90.2	4.9	23.3	1	0	7
FGSG_15567	1319.7	935.56	597.13	1720.81	572.1	6026.7	10.5	115.3	97.5	0.8	8
FGSG_15568	42.46	122.84	76.05	70.58	69.5	224.2	3.2	69.8	1	0	2
FGSG_15585	66.88	78.97	96.25	337.44	240.1	1469	6.1	549.3	3184.7	5.8	9
FGSG_15608	226.29	149.63	182.36	159.84	41.2	126.1	3.1	1	1	1	7
FGSG_15617	22.19	15.28	91.07	61.47	115.2	439.3	3.8	1052.9	3390.2	3.2	4
FGSG_15620	255.07	239.57	397.97	208.75	152.7	521.7	3.4	63.5	107.4	1.7	4
FGSG_15661	156.02	600.83	8017.37	2880.4	177.1	877.7	5	6717.2	12312	1.8	4
FGSG_15669	35.1	36.26	33.39	65.62	9773.4	118166	12.1	91.3	13210	144.7	3
FGSG_15688	23.32	48.19	78.3	520.79	2105.3	6624.5	3.1	590.5	10606.7	18	9
FGSG_15689	120.66	143.26	274.13	5512.7	4740.7	64641.5	13.6	266.2	15031.4	56.5	3
FGSG_15715	2711.54	2461.64	1846.28	834.54	215.6	4116.8	19.1	652.9	1325	2	6
FGSG_15722	1130.29	1230.05	1131.16	6444.98	413.3	5246.3	12.7	395.6	1317.4	3.3	3
FGSG_15727	135.93	174.69	165.13	1138.15	83.2	415.8	5	68.1	299.3	4.4	3
FGSG_15745	4799.12	5372.84	6187.38	17600.7	3065	13291.1	4.3	2712.6	11942.6	4.4	9
FGSG_15779	13555.2	20004.6	27067.2	3212.02	1845.7	6108.3	3.3	29310.6	17902	0.6	1
FGSG_15794	39.54	996.67	3367.58	34459.7	36016.9	14795	0.4	173.2	219.6	1.3	9
FGSG_15801	2892.02	1529.85	686.13	515.06	286.3	1137.6	4	104.4	435.1	4.2	7
FGSG_15804	99.86	114.64	49.68	69.15	17.3	83.1	4.8	30.4	154.1	5.1	10
FGSG_15809	60.97	185.21	484.81	327.99	36.7	290.9	7.9	2.5	25.3	10.2	4
FGSG_15833	16.66	22.13	11.99	22.25	18.3	75.6	4.1	55.4	3884.5	70.1	8
FGSG_15834	377.2	515.14	936.6	9295.47	3238.3	10869.4	3.4	2654.6	4656.6	1.8	9
FGSG_15852	3125.56	2954.34	2778.9	3431.66	1181.9	3785.2	3.2	842.1	1660.2	2	8
FGSG_15853	11.9	11.78	23.3	25.74	27.7	5528.7	199.4	20.4	1404.2	69	5
FGSG_15858	74.42	42.91	40.68	67.41	77.7	3223.4	41.5	73.4	3689.4	50.2	8
FGSG_15879	3060.05	2072.56	1832.84	6625.13	1023.9	7334.3	7.2	763.3	1228.4	1.6	3
FGSG_15886	16.06	16.59	11.98	52.83	12.9	20331.2	1582.2	58.6	1208.2	20.6	3
FGSG_15891	127.85	283.04	227.13	23.19	48.1	178.7	3.7	544.4	563.7	1	2
FGSG_15892	1434.19	3942.31	4041.3	407.43	66.2	540.7	8.2	379.9	670.5	1.8	2
FGSG_15906	9.15	7.88	10.24	244	169.3	1109.9	6.6	50.1	211.8	4.2	3
FGSG_15916	1693.47	855.68	1290.48	7278.15	1757.9	7202.8	4.1	2183.4	7239.8	3.3	3
FGSG_15917	3886.79	1350.4	1197.76	273.92	277.6	1402.2	5.1	449.9	849.3	1.9	7
FGSG_15918	31.05	128.33	224.58	528.49	76.6	1140	14.9	91.5	895.7	9.8	5
FGSG_15931	271.43	594.7	591.89	8745.03	106.1	12392.1	116.9	743	12023.9	16.2	3
FGSG_15936	17.54	25.37	27.48	868.42	168.7	944.3	5.6	38.4	552.1	14.4	3
FGSG_15944	562.99	517.89	451.55	420.61	157.7	882.7	5.6	280.2	209.1	0.7	10
FGSG_15976	2331	4064.72	2825.4	13497.2	170.3	1489.9	8.8	256.8	355.3	1.4	3
FGSG_16030	1260.24	839.15	535.43	105.08	22.5	79	3.5	23.7	1	0	10
FGSG_16044	286.2	339.09	320.34	2651.02	307.5	8923.2	29	143.8	1604.5	11.2	3
FGSG_16047	441.9	456.55	374.3	71.95	11.2	45.6	4.1	111.2	165.9	1.5	6
FGSG_16077	1.85	15.28	22.77	86.44	394.5	2207.2	5.6	359.4	3056.3	8.5	5
FGSG_16084	57.91	54.39	74.64	351.82	90.8	444.2	4.9	67.3	1584.2	23.6	9
FGSG_16095	648.79	1048.95	1032.84	2940.84	1698.2	12882	7.6	285.7	2108.5	7.4	9
FGSG_16106	59.72	61.7	64.27	215.92	42.6	134	3.1	1185.2	1467.4	1.2	3
FGSG_16148	115.13	75.83	98.26	1257.23	24.5	294	12	55.2	80	1.4	3
FGSG_16153	23.36	10.97	33.27	511.67	171.9	154078	896.4	964.8	79499.5	82.4	3
FGSG_16168	818.14	1159.56	889.93	1219.68	896.5	4739.8	5.3	479.5	512.1	1.1	5
FGSG_16169	115.32	165.77	83.06	133.33	606.2	7426.8	12.3	233.3	348.2	1.5	8
FGSG_16176	536500	1.48682e+06	1.48665e+06	284034	23350	158942	6.8	259517	731276	2.8	1
FGSG_16182	27.08	54.84	60.63	2072.83	29.2	1062.1	36.4	103.8	2317.1	22.3	3
FGSG_16186	6578.45	5002.33	5960.91	5081.78	1039.6	3334.6	3.2	699.7	4616.4	6.6	7
FGSG_16223	475.94	251.51	180.63	170.48	15.5	54.3	3.5	112.3	95	0.8	7
FGSG_16229	5989.86	5723.75	4091.4	562.36	82.3	378	4.6	1521	7603.7	5	6
FGSG_16235	28.61	8.06	8.73	24.31	15.3	88.1	5.7	10.7	54.2	5.1	8
FGSG_16246	78.57	73.96	394.76	19141.2	96.7	45852.2	474.1	253.3	9893.6	39.1	3
FGSG_16247	13.45	11.91	36.56	159.68	18.9	347.3	18.4	5.3	26.7	5.1	9
FGSG_16261	19.21	14.43	15.63	97.94	83.6	9185	109.8	1	145.5	145.5	3
FGSG_16273	5434.14	7515.89	8248.95	2616.23	1038.3	3270.3	3.1	5187.7	4159.9	0.8	2
FGSG_16274	43.81	33.71	90.77	886.92	664.4	2033	3.1	71.5	129.5	1.8	9
FGSG_16297	53.21	90.31	63.81	256.62	55.2	245.4	4.4	31.2	633.4	20.3	3
FGSG_16332	125.86	206.63	393.68	338.48	49.5	407.6	8.2	708	3950.9	5.6	4
FGSG_16334	232.16	141.39	82.06	1102.96	31	1706.4	55	140.5	305.5	2.2	3
FGSG_16349	561.5	587.8	474.48	2528.05	256.9	1682.7	6.6	208.7	439	2.1	3
FGSG_16362	26028.6	14163.9	10959.6	3768	270.6	1937.6	7.2	7812.7	8960.3	1.1	10
FGSG_16371	4.47	4.62	11.36	20607.5	2168.7	16523	7.6	1450.7	1680.7	1.2	3
FGSG_16374	4.5	17.29	102.28	6450.55	444.9	1958.7	4.4	296	1260.2	4.3	3
FGSG_16392	62.63	100.78	245.94	4988.16	96.7	343.3	3.5	64.7	898.4	13.9	3
FGSG_16393	4.93	13.57	71.67	2055.04	103.8	633.2	6.1	98.9	1185.7	12	3
FGSG_16397	38.43	33.75	45.17	141.72	100.2	343.3	3.4	121	11315.5	93.5	9
FGSG_16405	42.89	59.68	186.13	1930.99	145.3	570	3.9	941.6	3537.2	3.8	9
FGSG_16414	192.35	274.11	261.96	281.5	28.4	168.5	5.9	25.9	131.6	5.1	5
FGSG_16415	20.97	23.84	18.78	95.86	16.3	83.6	5.1	1	1	1	3
FGSG_16423	642.97	1929.37	2024.78	7195.56	347.6	6240.2	18	475.9	5973.9	12.6	9
FGSG_16439	40.23	20.78	18.01	4.18	42.1	286.8	6.8	33	1	0	10
FGSG_16442	104.02	43.96	52.92	724.4	206.4	873.6	4.2	148.8	262.7	1.8	3
FGSG_16465	815.26	929.43	882.89	915.55	789.7	5238.5	6.6	620.2	32497.7	52.4	5
FGSG_16511	2964.38	7290.99	6992.45	1162.61	15.7	107	6.8	494.7	1303.5	2.6	2
FGSG_16518	1357.9	1935.98	1535.74	1722.63	424.2	1402.3	3.3	605.3	958	1.6	5
FGSG_16524	1194.26	1211.27	885.71	886.68	846.6	12213.8	14.4	1161.1	6102.5	5.3	10
FGSG_16532	2516.99	2037.08	1289.37	2685.75	78.4	2127.6	27.1	4310	6620.2	1.5	8
FGSG_16536	2692.95	3126.89	2669.8	281.88	17.9	150.5	8.4	33.1	24	0.7	6
FGSG_16544	2399.46	2172.89	2284.44	6508.65	763.9	3731.8	4.9	1191.1	1467.7	1.2	3
FGSG_16549	310.34	3685.51	2311.89	1828.52	15.9	165.6	10.4	2798.8	359.2	0.1	2
FGSG_16555	8.12	31.45	20.44	335.15	136	156125	1148.1	761	77052.8	101.2	3
FGSG_16663	345.47	927.99	1644.2	809.23	292.3	1328.6	4.5	117.9	2016.5	17.1	4
FGSG_16668	767.57	896.58	1260.26	16459.5	1824.1	19021.4	10.4	642.8	5816.4	9	3
FGSG_16670	1	1	122.36	13131	401	22731.7	56.7	116.8	2036.7	17.4	3
FGSG_16671	1	1	1	98.08	48.2	352.5	7.3	1	1	1	3
FGSG_16683	27.8	86.15	93.33	692.92	3101.4	12674.6	4.1	304.4	2026.6	6.7	9
FGSG_16710	1339	1580.12	1178.35	1244.13	320.8	1295.2	4	615.4	477.7	0.8	6
FGSG_16755	127474	129085	115657	140172	7354.5	29946.1	4.1	2103.7	5121.3	2.4	8
FGSG_16818	2510.33	3166.01	2469.6	4730.78	1134.6	3482.2	3.1	2177.5	548.6	0.3	3
FGSG_16834	3658.53	4522.88	6299.88	7210.71	841.6	325352	386.6	9244.5	487259	52.7	5
FGSG_16845	261.58	686.17	1781.42	19951.6	3041.5	20719	6.8	3185.1	11889.5	3.7	9
FGSG_16849	1	1	1	21.22	10.7	35.5	3.3	1	94.6	94.6	3
FGSG_16881	3330.73	6572.92	5393.96	921.97	11.2	69.4	6.2	1187.5	1815	1.5	2
FGSG_16896	4.88	4.32	8.58	87.6	345.2	16721.9	48.4	398.8	3813.9	9.6	3
FGSG_16917	679.66	3754.32	6277.81	892.68	26.1	113.3	4.3	678.6	1205	1.8	1
FGSG_16970	1678.57	2220.59	2745.87	18659	3173.1	20627.7	6.5	893.4	2915.1	3.3	9
FGSG_17019	323.12	343.83	323.33	485.66	386.6	14821.6	38.3	554.3	8944	16.1	3
FGSG_17049	4603.83	5685.9	8327.69	15621.7	3295.1	11799.7	3.6	1216.8	19402.2	15.9	5
FGSG_17056	21.88	19.78	13.78	59.67	21	110.2	5.3	3.7	38	10.2	3
FGSG_17058	173.17	273.02	451.9	1220.69	385.2	2142.6	5.6	203.9	975.2	4.8	5
FGSG_17077	18.1	23.1	15.5	34.29	51.9	171.3	3.3	408.1	1138.8	2.8	3
FGSG_17079	11.22	3.86	16.74	3.88	611.6	8656.1	14.2	61.4	1453.9	23.7	4
FGSG_17082	3.16	6.52	17.66	393.34	13	42.8	3.3	8.6	43.8	5.1	3
FGSG_17090	1	3.67	1.99	320.87	127.5	954.5	7.5	4.9	197.3	40.6	3
FGSG_17122	794.24	1143.64	976.48	1825.41	21.8	1068.8	49.1	273.9	1216	4.4	9
FGSG_17153	49.22	64.5	49.72	9.98	106.5	630.2	5.9	2438.6	1967.5	0.8	6
FGSG_17154	3989.29	11907.5	9758.31	707.39	312.1	976.6	3.1	1069.3	3312.7	3.1	2
FGSG_17168	19.24	25.78	21.2	12.18	4667.8	43359.6	9.3	4.1	2430.3	589.9	2
FGSG_17170	113.72	78.97	108.51	60.03	8301.1	102797	12.4	81.7	17114.5	209.6	10
FGSG_17171	5.53	13.34	4.13	5.75	214.2	2551	11.9	1	845.3	845.3	2
FGSG_17179	2842.11	3856.91	3805.25	4278.91	1577.5	5469.4	3.5	1230.8	1744.5	1.4	5
FGSG_17212	293.16	391.64	380.53	8706.64	179.5	6491.8	36.2	80.2	334.2	4.2	3
FGSG_17213	167.19	161.4	129.99	1578.26	22.3	1519	68.1	5.6	42.8	7.6	3
FGSG_17267	37.74	187.62	535.64	5722.51	922.7	4356.6	4.7	39	98.9	2.5	9
FGSG_17269	360.78	400.12	373.59	1084.04	503.2	2295.6	4.6	404.5	3729.6	9.2	3
FGSG_17303	25.17	48.54	262.92	9833.24	10.5	15627.8	1482.7	119.4	5918.9	49.6	3
FGSG_17304	14.95	23.69	25.67	11.39	15.8	8705.9	550.7	40.9	3877	94.7	1
FGSG_17314	73.11	412.02	2566.62	55853	2048.5	20366.2	9.9	63.7	1246.2	19.6	3
FGSG_17348	449.56	596.24	711.48	4233.15	2435.3	7828.5	3.2	177.4	1539.1	8.7	9
FGSG_17361	116.64	68.86	38.63	24.73	12.5	121.7	9.7	9.8	578.5	59.2	7
FGSG_17383	56.82	35.64	54.51	52.7	83.9	392.7	4.7	72.2	338.2	4.7	8
FGSG_17410	113.92	343.91	397.41	3708.1	948.2	5967.4	6.3	1356.7	4684.6	3.5	9
FGSG_17448	6.2	8	76.3	2014.97	434.3	2299.4	5.3	12.7	1	0.1	3
FGSG_17457	19.42	8.6	83.83	4056.94	194.6	1642.8	8.4	15.2	462.3	30.4	3
FGSG_17466	8.65	10.43	19.37	110.86	22.3	99.9	4.5	1	40.1	40.1	9
FGSG_17484	572.57	782.25	758.25	1252.68	329.2	1885.6	5.7	298.6	640.8	2.1	5
FGSG_17491	9794.23	18487.2	18969	2979.41	598.9	2376.9	4	3957.8	4372.2	1.1	2
FGSG_17498	19.38	20.02	16.87	58.15	298.1	4221.8	14.2	5.9	224.3	38.1	3
FGSG_17550	24.16	33.64	38.79	312.01	912.4	2973.7	3.3	264.5	14542.6	55	9
FGSG_17575	15.79	11.65	17.67	63.26	265.8	838.7	3.2	18.5	877.1	47.4	3
FGSG_17630	395263	638414	611144	242087	11630	47075.7	4	109246	484961	4.4	2
FGSG_17634	1339.21	1045.01	1024.3	1463.95	348	1096.4	3.2	1444.6	2384.9	1.7	8
FGSG_17639	265.36	285.42	664.2	895.81	144.9	508.9	3.5	365.7	101	0.3	5
FGSG_17641	157.17	181.01	729.61	7394.64	322.4	2524.2	7.8	84.6	823	9.7	9
FGSG_17644	541.72	499.27	506.43	708.18	256.5	1333.4	5.2	210.6	320.6	1.5	3
FGSG_17666	5353.72	12108.3	15519.4	3672.84	907.1	3388.1	3.7	6839.8	9801.6	1.4	1
FGSG_17674	210.27	269.98	287.04	2359.61	635.3	2339	3.7	542.3	2110	3.9	3
FGSG_17698	2019.91	2260.11	2071.42	14291.5	1712.7	17017.1	9.9	1415.6	2437.5	1.7	3
FGSG_17727	210.11	282.43	807.92	13260.1	1263.1	6848.6	5.4	136.1	376.5	2.8	3
a Values were represented as RPKM X100
